# Supplementary material for: NAMPT inhibition induces ferroptosis via mitochondrial metabolic reprogramming to enhance tumour immunogenicity in glioblastoma
Source: Front Immunol. 2026 Mar 31;17:1721125. doi: 10.3389/fimmu.2026.1721125 (PMC13076486; doi:10.3389/fimmu.2026.1721125)
Supplement: Supplementary file 2 [file DataSheet1.csv]

gene_id	gene_name	Control-1_FPKM	Control-2_FPKM	Control-3_FPKM	GMX1778-1_FPKM	GMX1778-2_FPKM	GMX1778-3_FPKM
ENSG00000282222	AC073488.4	0	0	0	0	0	0
ENSG00000282221	AC119427.1	0	0.073382778	0	0	0	0
ENSG00000110514	MADD	4.748175078	4.63742574	4.901946718	5.021392154	5.004920018	4.556472084
ENSG00000086015	MAST2	9.162780144	9.689852785	9.485471015	9.356292003	9.251843779	8.514639813
ENSG00000250337	PURPL	0	0	0	0	0	0
ENSG00000169740	ZNF32	2.87683808	2.537425522	2.762171429	2.768289743	2.188203522	2.213962502
ENSG00000215869	AC092506.1	0.021435812	0.021752189	0.013719437	0.022900171	0.022316553	0.018748623
ENSG00000261609	GAN	0.884084123	0.891939637	0.918751354	0.875236801	0.938316035	0.788312497
ENSG00000169744	LDB2	0.057446624	0.037722113	0.009733642	0.050550383	0.047507357	0.031046242
ENSG00000261607	AC140658.4	0	0	0	0	0	0
ENSG00000261606	AC091230.1	0.004149461	0	0	0.004432926	0.006483215	0
ENSG00000215866	LINC01356	0.030116607	0	0	0	0	0
ENSG00000261604	AC114947.2	0	0	0	0	0	0
ENSG00000261603	PRSS46P	0	0	0	0	0	0
ENSG00000261602	AC092115.2	0	0	0	0	0	0
ENSG00000261600	AC233266.2	0	0	0	0	0	0
ENSG00000266469	AC005288.1	0.514404599	0.901696803	1.122436707	0.799511585	1.022709706	1.472901521
ENSG00000168298	H1-4	0.533378285	2.002754747	10.44686075	0.740890925	0.499898366	3.359934504
ENSG00000168297	PXK	2.206283314	2.375667723	2.663691542	2.547001243	2.882378984	2.581017064
ENSG00000266460	AC021506.1	0	0	0	0	0	0
ENSG00000266466	AC233702.7	0	0	0	0	0	0
ENSG00000266467	RN7SL220P	0	0.136002748	0	0	0	0
ENSG00000168291	PDHB	9.914571826	8.970862062	9.402613712	10.68659482	11.22225384	10.81849578
ENSG00000262558	AC129507.3	0	0	0	0	0	0
ENSG00000270591	AL049840.8	0	0	0	0	0	0
ENSG00000262554	LA16c-360H6.2	0.193368888	0.19615781	0.185641137	0.20657863	0.302124067	0.253692307
ENSG00000254141	AC103853.2	0	0.114025484	0	0	0	0
ENSG00000225108	ZBTB45P1	0	0	0	0	0	0
ENSG00000281046	Metazoa_SRP	0	0	0	0	0	0
ENSG00000270593	AC073333.2	0	0	0	0	0	0
ENSG00000225100	DPY19L2P5	0	0	0	0	0	0
ENSG00000225101	OR52K3P	0	0	0	0	0	0
ENSG00000225102	AL157373.1	0	0	0	0	0	0
ENSG00000233579	KRT8P15	0	0	0.079834645	0	0	0
ENSG00000225105	LINC01076	0	0	0	0	0	0
ENSG00000225106	AL162457.2	0	0	0	0	0	0
ENSG00000225107	AC092484.1	0	0	0	0	0	0
ENSG00000226457	RPL22P3	1.055557025	1.178296226	0.912126532	1.579002919	0.659589212	1.385263315
ENSG00000226455	AL121787.1	0	0	0	0	0	0
ENSG00000226454	AL033380.1	0	0	0	0	0	0
ENSG00000149792	MRPL49	2.872248835	1.870173888	6.956664121	2.871849023	2.84189872	1.84612131
ENSG00000226450	CYP2D8P	0.080981333	0	0.155490026	0.201893709	0.084308643	0.07082953
ENSG00000141854	MISP3	0.410502164	0.33892871	0.387463033	0.24534345	0.413025528	0.356119947
ENSG00000149798	CDC42EP2	1.887756415	1.705686941	1.847594473	1.69183737	1.845489671	1.630373881
ENSG00000183055	FAM133CP	0.057131717	0.231880533	0.219394071	0.305234256	0.446138582	0.14990909
ENSG00000183054	RGPD6	0.328502311	0.487427888	0.415469422	0.394601728	0.445926745	0.368692122
ENSG00000251078	SLC25A5P9	0	0	0	0	0	0
ENSG00000250566	UGT2B29P	0	0	0	0	0	0
ENSG00000259244	AC048382.2	1.144329433	0.829532597	2.118947726	2.270948486	2.042988263	0.7509783
ENSG00000250564	AC109454.3	0	0	0	0	0	0
ENSG00000250565	ATP6V1E2	0.575389744	0.400744882	0.471214101	0.512371784	0.396547762	0.488627474
ENSG00000250562	RPL38P4	0	0	0	0	0	0
ENSG00000250563	KNOP1P5	0	0	0	0	0	0
ENSG00000187961	KLHL17	5.326118687	6.441058799	5.541704213	5.345672592	5.490654242	4.669489687
ENSG00000250561	OR7E59P	0	0	0	0	0	0
ENSG00000250568	AC098591.3	0.127684853	0.129526427	0.122582084	0.136407476	0.398793263	0.335034919
ENSG00000250569	NTAN1P2	0.042788009	0.043405132	0.123234117	0.091422032	0.066852985	0.168464534
ENSG00000281591	DBET	0	0	0.011481819	0	0	0.015690752
ENSG00000220685	AL139094.1	0.101567497	0.103066558	0.097508476	0.180879559	0.158637781	0.044417508
ENSG00000162843	WDR64	0	0	0	0	0	0
ENSG00000259247	TTTY25P	0	0	0	0	0	0
ENSG00000162849	KIF26B	1.405264947	1.783270925	1.718664051	1.922770767	2.081626839	2.216846063
ENSG00000149243	KLHL35	0	0.005230204	0	0	0	0
ENSG00000184702	SEPTIN5	0.262807143	0.297721572	0.311013609	0.257966959	0.152758393	0.372984592
ENSG00000259242	AC002306.1	0	0	0	0	0	0
ENSG00000184708	EIF4ENIF1	1.850378933	1.769600664	2.083917111	2.091249329	1.930882699	1.921532465
ENSG00000184709	LRRC26	0	0	0	0	0	0
ENSG00000163462	TRIM46	0.816604669	0.990674354	0.968803819	1.09324898	1.011727435	0.806871575
ENSG00000163463	KRTCAP2	7.133387425	5.557954371	6.569206011	6.097984913	6.961650928	6.835249526
ENSG00000163464	CXCR1	0	0	0	0	0	0
ENSG00000163466	ARPC2	25.98187556	24.57794269	26.83911751	26.90665798	31.80975829	27.45142592
ENSG00000163467	TSACC	0	0	0	0	0.052848077	0
ENSG00000163468	CCT3	44.30748374	47.48667523	43.44419777	43.56644823	46.53275531	44.50635385
ENSG00000162599	NFIA	1.055155984	1.240149267	1.010935362	1.187733321	1.035477862	1.103701833
ENSG00000162598	C1orf87	0	0	0	0	0	0
ENSG00000267731	AC005332.2	0.027557882	0.083893848	0.013228282	0	0.064563783	0.108482584
ENSG00000162592	CCDC27	0	0	0	0	0	0
ENSG00000029364	SLC39A9	5.202243331	5.298218055	4.886251565	5.030313554	4.961516759	4.973002885
ENSG00000267732	AC006305.3	0	0	0	0	0	0
ENSG00000267735	AC020934.2	0	0	0	0	0	0
ENSG00000029363	BCLAF1	4.425032948	5.474173036	6.12151312	5.231030041	6.40389547	5.840524399
ENSG00000267737	AC087645.2	0.446221594	0.594355686	0.401664596	0.53641933	0.304968914	0.658831239
ENSG00000162594	IL23R	0	0	0	0	0	0
ENSG00000263609	LINC02002	0	0	0	0	0	0
ENSG00000263608	RN7SL353P	0	0	0	0	0	0
ENSG00000118640	VAMP8	0.219010054	0.194477173	0.105141883	0.380280298	0.299363631	0.574844101
ENSG00000263603	AC127024.2	0.139257883	0	0.167157388	0.186047547	0.163170289	0.04568658
ENSG00000168488	ATXN2L	6.4181534	7.1892356	5.658510944	7.188045751	7.866595853	7.222449047
ENSG00000263606	CHORDC1P4	0.196704293	0.090726865	0.06867649	0.171969025	0.139653874	0.117337777
ENSG00000259169	GNRHR2P1	0	0	0	0	0	0
ENSG00000253144	AC104117.2	0.156197005	0.237753536	0.224932174	0.083433699	0.122022924	0.512412935
ENSG00000253147	AC015468.1	0	0	0	0	0	0
ENSG00000253146	CIR1P1	0	0	0.034080632	0	0	0
ENSG00000253141	AC008632.1	0	0	0	0	0.052150876	0
ENSG00000115073	ACTR1B	19.6162389	20.50401002	20.82449208	22.2170574	21.51389356	19.92549091
ENSG00000253143	AC022730.3	0	0	0	0	0	0
ENSG00000253142	AC037441.2	0	0	0	0	0	0
ENSG00000259161	AL137779.3	0	0	0	0	0	0
ENSG00000259163	AL096869.2	0	0	0	0	0	0
ENSG00000259162	AL355075.5	0	0	0	0	0	0
ENSG00000259165	DDX18P1	0	0	0	0	0	0
ENSG00000259164	AC007375.2	0	0	0	0	0	0
ENSG00000259167	NMNAT1P1	0	0	0	0	0	0
ENSG00000259166	AL049836.2	0	0	0	0	0	0
ENSG00000213853	EMP2	4.20808282	3.555126438	3.573674269	3.995941693	4.083741947	3.643529977
ENSG00000213851	AC098590.1	0	0	0	0	0	0
ENSG00000258590	NBEAP1	0.397447956	0.467038763	0.441859387	0.648224562	0.408461711	0.274530727
ENSG00000213857	AL080243.1	0	0.038491344	0	0.040536184	0	0
ENSG00000213856	VDAC1P2	9.273201478	8.594705004	9.766682266	9.959563261	6.799601878	10.05912842
ENSG00000213854	CNN2P6	0	0	0	0	0	0
ENSG00000213859	KCTD11	4.803735477	5.635005114	4.623327963	5.354676542	4.82281339	5.079888943
ENSG00000178773	CPNE7	0.022672339	0.038339857	0	0.016147446	0.023603885	0.029755104
ENSG00000225816	GTF3AP5	0	0	0	0	0	0
ENSG00000280881	AC060814.4	0	0	0	0	0	0
ENSG00000225814	GRPEL2P2	0	0	0	0	0	0
ENSG00000225815	AC092669.1	0	0	0	0	0	0
ENSG00000225813	AC009299.1	0	0	0	0	0	0
ENSG00000225811	AL354771.1	0	0	0	0	0	0
ENSG00000225818	AC118653.1	0	0	0	0	0	0
ENSG00000225819	AC013269.2	0	0	0	0	0	0
ENSG00000229306	AP001464.1	0	0	0	0	0	0
ENSG00000229307	LINC00459	0	0	0	0	0	0
ENSG00000229305	AL358876.1	0	0	0	0	0	0
ENSG00000229302	TAF9P2	0	0	0	0	0	0
ENSG00000229303	PPIAP25	0	0	0	0	0	0
ENSG00000229301	AC006455.4	0	0	0	0	0	0
ENSG00000269911	FAM226B	0	0	0	0	0	0
ENSG00000229308	AC010737.1	0	0	0	0	0	0
ENSG00000229309	AL353633.1	0	0	0	0	0	0
ENSG00000278071	AL161669.3	0	0	0	0	0	0
ENSG00000240174	AP000852.1	0.070193244	0.071205627	0.067388057	0.074988403	0.109671564	0.09209075
ENSG00000278077	AL591926.6	0	0	0.18300169	0	0	0
ENSG00000278075	AC114341.1	0.115245641	0.116907806	0.11063999	0.123118496	0	0
ENSG00000055070	SZRD1	27.59057338	25.60063602	26.62799726	28.54111422	29.46512305	28.20700336
ENSG00000227411	ACNATP	0	0	0	0	0	0
ENSG00000155719	OTOA	0	0	0	0	0	0
ENSG00000227413	AL022238.1	0	0	0	0	0	0
ENSG00000227416	AL929472.1	0	0	0	0	0	0
ENSG00000227417	AC114402.2	0	0	0	0	0	0
ENSG00000162337	LRP5	7.536024854	7.850572379	7.662121699	7.812746507	7.398682328	7.787880207
ENSG00000155714	PDZD9	0	0	0	0	0	0
ENSG00000182010	RTKN2	3.462119642	3.256056276	3.12373341	3.253458319	3.586392805	3.018422786
ENSG00000182013	PNMA8A	2.357588731	2.087998067	2.148341847	2.390940088	2.557571176	2.499665394
ENSG00000244748	RN7SL153P	0.137742222	0	0	0	0	0
ENSG00000186704	DTX2P1	3.349233323	4.848545016	4.208832872	3.342034249	3.847072	3.587576166
ENSG00000251776	RN7SKP242	0	0	0	0	0	0
ENSG00000245293	CYP2U1-AS1	0	0.035511332	0	0	0	0
ENSG00000164659	ELAPOR2	0.292675129	0.26939139	0.290810869	0.269104122	0.345556631	0.330513209
ENSG00000242748	RPL23AP81	0	0.174822798	0	0	0	0
ENSG00000242747	AC090515.1	0	0	0	0	0	0
ENSG00000164651	SP8	0.827801543	0.888106496	0.650984507	0.70765146	0.541895887	0.579423631
ENSG00000242741	LINC02005	0	0	0	0	0	0
ENSG00000164654	MIOS	3.128128582	2.615377059	2.664712363	2.911765116	2.970804884	3.042678524
ENSG00000114978	MOB1A	25.48003894	24.05799018	23.25244007	25.52238506	24.92096378	25.32004075
ENSG00000252233	RN7SKP253	0	0	0.124962319	0.139056165	0	0
ENSG00000217178	AL357563.1	0	0	0	0	0	0
ENSG00000161021	MAML1	6.536637548	6.588449183	6.625501202	6.672994889	7.009481429	6.50618705
ENSG00000256922	RP11-749H20.1	0	0	0	0	0	0
ENSG00000256923	AC084819.1	0.094860209	0	0	0	0.148211807	0
ENSG00000226331	RPL23AP28	0	0	0	0	0	0
ENSG00000261608	SLC25A1P4	0	0	0	0	0	0
ENSG00000256928	AP000763.4	0	0	0	0	0	0
ENSG00000254694	AP001893.1	0.999852204	0.676481055	0.426666923	0.949696082	0.694208536	0.583217298
ENSG00000254695	AC087379.2	0	0	0	0	0	0
ENSG00000254696	RP11-72M10.7	0	0	0	0	0	0
ENSG00000254697	COPS8P3	0	0	0	0	0	0
ENSG00000254690	AC233992.1	0.181174454	0	0	0.096775575	0	0
ENSG00000254691	AP002812.3	0	0	0	0	0	0
ENSG00000266929	AC067852.1	0.81240509	0.549642746	1.235107363	1.157542026	0.528756838	1.066286171
ENSG00000266928	AC020905.1	0.20984728	0	0.134307327	0	0	0
ENSG00000266925	AC015818.7	0	0	0	0	0	0
ENSG00000266924	AC021594.1	0	0	0	0	0	0
ENSG00000254698	AP000893.2	0	0	0	0	0	0
ENSG00000254699	LINC02695	0	0	0	0	0	0.296449437
ENSG00000266921	AC006213.1	0.144661927	0.155441775	0.138896966	0.181856408	0.05317467	0.268026938
ENSG00000266920	ACTBP9	0.036597569	0.037125409	0.035134992	0	0.057180897	0
ENSG00000257343	AC055716.1	0	0	0	0	0	0
ENSG00000257342	AC025165.2	0.172621153	0	0	0	0	0
ENSG00000257341	AL928654.3	0	0.336606278	0.139326544	0.287954514	0.097145198	0.0544
ENSG00000215867	KRT18P57	0	0	0	0	0	0
ENSG00000257346	AC011603.2	0	0	0.077849509	0	0	0
ENSG00000257345	LINC02413	0	0	0	0	0	0
ENSG00000234337	AC026462.1	7.237666889	6.792913293	6.374444466	6.280185251	6.545809441	6.213554224
ENSG00000215861	AC245297.1	15.30168902	12.77313198	15.68505398	14.73879666	12.59147761	13.52013977
ENSG00000119509	INVS	1.968362639	1.694446695	1.705528493	1.943721849	1.941594298	2.14225808
ENSG00000228949	UGT1A12P	0	0	0	0	0	0
ENSG00000256699	TMEM132D-AS2	0	0	0	0	0	0
ENSG00000256694	AC026369.2	0	0	0	0	0	0
ENSG00000256695	AC003982.1	0	0	0	0	0	0
ENSG00000228943	AL137792.2	0	0	0	0	0	0
ENSG00000228941	UBE3AP2	0	0	0	0	0	0
ENSG00000228940	AL391730.1	0	0	0	0	0	0
ENSG00000165309	ARMC3	0.013522603	0	0.008654792	0	0.042241776	0.029574433
ENSG00000165304	MELK	47.11252769	49.46358834	47.36059657	49.57176137	43.19673059	47.56183356
ENSG00000165300	SLITRK5	0.819439412	0.742650084	0.773970748	0.869515511	0.619204871	0.722801009
ENSG00000101608	MYL12A	54.69222216	52.28012961	58.16245285	54.47771623	50.73188325	55.82265648
ENSG00000101605	MYOM1	0.033225836	0.004213655	0.019938736	0	0.01946315	0.021803642
ENSG00000170100	ZNF778	0.935345148	0.985402401	0.906618566	0.93760425	0.914960681	0.713156666
ENSG00000237026	AC104073.2	0	0	0	0	0	0
ENSG00000187900	OR5H7P	0	0.043871854	0	0	0	0
ENSG00000198791	CNOT7	6.868304567	7.591608281	7.738557106	7.78915423	6.801463588	7.948071221
ENSG00000198792	TMEM184B	5.930085569	7.332604579	3.251017285	7.849178547	7.699270045	4.996257661
ENSG00000198793	MTOR	10.89381458	11.38264947	11.20490929	11.31208372	10.41475454	10.48745573
ENSG00000198794	SCAMP5	0.350732169	0.057497712	0.373018134	0.345949302	0.071648466	0.081438837
ENSG00000198795	ZNF521	0	0	0	0	0	0
ENSG00000198796	ALPK2	9.550282536	8.073938207	8.785528626	9.464546395	7.952388414	7.6460854
ENSG00000198797	BRINP2	0	0	0	0	0	0
ENSG00000231426	FILNC1	0	0	0	0	0	0
ENSG00000197776	KLHDC1	0.382369586	0.310433031	0.413017043	0.43922316	0.447986825	0.351276437
ENSG00000231424	BX284613.2	0	0	0	0.309867945	0	0
ENSG00000175550	DRAP1	23.47128682	23.92283258	23.62406039	22.58926322	22.3276383	20.86262499
ENSG00000231422	LINC01516	0.013442757	0	0	0.057444325	0	0
ENSG00000175556	LONRF3	1.403419731	1.5483526	1.306647614	1.232661223	1.361912687	0.990705686
ENSG00000197771	MCMBP	17.7052573	15.42594401	16.34894895	16.58790905	16.48751267	16.3040857
ENSG00000231421	AC011840.1	0	0	0	0	0	0
ENSG00000279848	AL008638.4	0	0	0	0	0	0
ENSG00000279849	AL023875.1	0	0	0	0	0	0
ENSG00000161682	FAM171A2	1.369780002	1.452507221	1.635554101	1.444938196	1.604860395	1.763153239
ENSG00000240173	RN7SL771P	0	0	0	0.288378222	0.632421758	0.177073825
ENSG00000179420	OR6W1P	0	0	0	0	0	0
ENSG00000279840	AC004801.7	0	0	0	0	0	0
ENSG00000279841	AC092135.3	0	0	0.020917311	0	0	0
ENSG00000279842	AC007603.2	0	0	0	0	0	0
ENSG00000279844	AC096656.1	0	0	0	0	0	0
ENSG00000279845	AC097372.2	0.086310577	0.175197954	0.4143064	0.092206771	0.134853661	0.113236051
ENSG00000279846	AC015660.4	0	0	0	0	0	0
ENSG00000279847	C8orf87	0	0	0	0	0	0
ENSG00000076321	KLHL20	6.7219591	6.520082806	6.727090676	7.231193163	6.795177983	7.006717203
ENSG00000183864	TOB2	11.76025946	12.14139943	10.98047423	11.58445198	10.54495808	10.17422547
ENSG00000183862	CNGA2	0	0	0	0	0	0
ENSG00000167680	SEMA6B	5.380701989	6.470936132	7.156901413	5.987002799	5.205228287	5.431269255
ENSG00000124217	MOCS3	3.063803433	3.005408605	3.1609945	2.853071349	2.82985071	3.018326221
ENSG00000124214	STAU1	24.42978295	23.19959853	23.36681087	24.17356625	25.40974291	26.34227818
ENSG00000124215	CDH26	0.054453693	0.050657962	0.034857465	0.038793724	0.04253254	0.04169277
ENSG00000124212	PTGIS	0	0	0	0	0	0
ENSG00000167685	ZNF444	1.422298073	2.288362311	1.374692629	2.37913777	1.571550944	2.18120604
ENSG00000247595	SPTY2D1OS	0.118499363	0.030070809	0.014222231	0.079147299	0.069414985	0.038871455
ENSG00000161970	RPL26	40.73646363	42.68963869	41.00112684	39.82823153	43.84968888	39.34379396
ENSG00000175073	VCPIP1	3.244093545	3.440068307	3.060413873	3.163958107	3.228962765	3.169316236
ENSG00000161973	CCDC42	0	0	0	0	0	0
ENSG00000255279	AC023442.3	0	0	0	0	0	0
ENSG00000255275	RP13-279N23.2	0	0	0.017676062	0	0	0.048323338
ENSG00000255274	SMIM35	0	0	0	0	0	0
ENSG00000255277	ABCC6P2	0.062069026	0	0	0	0	0.081432098
ENSG00000255276	RRM1-AS1	0	0	0	0	0	0
ENSG00000255271	AL137224.1	0	0	0	0	0	0
ENSG00000255270	NAV2-IT1	0	0	0	0	0	0
ENSG00000255273	AF238378.1	0	0	0	0	0	0
ENSG00000255272	AC113192.3	0	0	0	0	0	0
ENSG00000239670	AL355864.2	0	0	0	0	0	0
ENSG00000160087	UBE2J2	3.052187306	3.438914856	3.943920434	3.165823705	3.273464874	3.179482195
ENSG00000036054	TBC1D23	5.433281163	5.876811526	6.15070071	5.152824651	5.325043917	5.941366565
ENSG00000104903	LYL1	0	0	0.009802832	0	0	0
ENSG00000228349	RPS26P4	0	0	0	0	0	0
ENSG00000002587	HS3ST1	0.362135331	0.31568543	0.454685485	0.491145066	0.348131426	0.542294224
ENSG00000002586	CD99	28.57983285	29.06111135	28.55548476	30.34699541	30.3782992	15.60485213
ENSG00000237868	AC097533.1	0.251904355	0.170443104	0.322449741	0.448611516	0.262254442	0
ENSG00000177954	RPS27	8.588656274	11.8683368	10.0615428	9.466143225	11.09627937	9.712249186
ENSG00000177951	BET1L	4.939081549	6.314196246	5.058364647	4.768334172	5.205142243	4.398823161
ENSG00000280059	AC093831.2	0	0	0	0	0	0
ENSG00000280058	AL117378.2	0	0	0	0	0	0
ENSG00000198242	RPL23A	26.86719978	28.11234818	26.95353498	27.05653186	23.55061919	25.01882133
ENSG00000280056	AC097520.1	0	0	0	0	0	0
ENSG00000237862	Z94160.1	0	0	0	0	0.159837945	0
ENSG00000237863	AL035425.1	0.047514151	0	0.068422959	0	0	0
ENSG00000198246	SLC29A3	0.170259896	0.253429952	0.152578885	0.181939489	0.390085688	0.283037721
ENSG00000223012	RN7SKP264	0	0	0	0	0	0
ENSG00000280051	AC079456.1	0	0	0	0	0	0
ENSG00000280050	AC008622.1	0	0	0	0	0	0
ENSG00000135917	SLC19A3	0.078384805	0.051471092	0.141663502	0.118244302	0.129653043	0.078667964
ENSG00000135916	ITM2C	28.49089246	30.58650109	30.90346909	32.15278007	31.40580018	29.71661514
ENSG00000135914	HTR2B	0	0	0	0	0	0
ENSG00000135913	USP37	2.222991663	2.591291651	2.139762015	2.474136497	2.283023722	2.513304506
ENSG00000135912	TTLL4	1.163903553	1.048955402	1.238382213	1.208305845	1.297229577	1.173907091
ENSG00000092148	HECTD1	6.171496548	6.753729938	7.091883768	7.131547069	6.514416908	7.184169919
ENSG00000034693	PEX3	8.351763727	7.334010583	8.462060259	8.662380824	8.787942508	7.780607922
ENSG00000135919	SERPINE2	18.58111642	17.02665682	25.68362017	18.2830803	17.86085266	23.72054763
ENSG00000230487	PSMG3-AS1	0.251876429	0.309939506	0.160218394	0.185040192	0.231165161	0.173548106
ENSG00000176396	EID2	14.19008771	13.47380875	14.17026586	14.27363357	12.58987829	14.30720718
ENSG00000230484	OR51A10P	0	0	0	0	0	0
ENSG00000176390	CRLF3	7.257344976	6.95195744	7.297280827	8.121320103	7.197253413	7.921598061
ENSG00000230482	ATP5MC2P3	0	0	0	0	0	0
ENSG00000230481	IGKV1OR22-5	0	0	0	0	0	0
ENSG00000176393	RNPEP	24.76089434	24.47850852	24.72467539	25.02711335	24.11197598	24.47015152
ENSG00000176399	DMRTA1	5.97201221	5.291234181	4.964365191	4.838197102	5.572698111	5.117773642
ENSG00000230489	VAV3-AS1	0	0	0	0	0	0
ENSG00000243900	RN7SL320P	0	0	0	0	0	0
ENSG00000243902	ELFN2	0.016456927	0	0.063196983	0.03516232	0.051399295	0
ENSG00000243903	AC138057.1	0	0	0	0	0	0
ENSG00000243904	RPSAP5	0.045498562	0.092355483	0.043680268	0.048606737	0.071088016	0.119384615
ENSG00000083635	NUFIP1	3.155509018	2.723193968	2.775407336	2.965765206	3.004408618	3.340279427
ENSG00000248029	AC034238.2	0	0	0	0	0	0
ENSG00000248027	ARHGAP42-AS1	0.064698223	0	0.041408425	0.161298459	0.101051841	0
ENSG00000147873	IFNA5	0.244462322	0	0	0	0	0
ENSG00000279713	AC080038.3	0	0	0	0	0.032193548	0
ENSG00000247624	CPEB2-DT	0	0	0.012500277	0	0.040666843	0
ENSG00000247627	MTND4P12	8.089803644	14.25632638	6.561607625	5.867008304	6.615292352	7.435877843
ENSG00000167531	LALBA	0	0	0	0	0	0
ENSG00000167536	DHRS13	5.815743595	4.897869249	4.672754221	5.781126751	5.20776104	5.077816219
ENSG00000167535	CACNB3	2.732978511	2.457817337	3.224211737	3.426559261	2.824321232	2.76644036
ENSG00000236472	AC002401.1	0	0	0	0	0	0
ENSG00000188886	ASTL	0	0	0	0	0	0
ENSG00000279716	AC006128.1	0	0	0	0	0	0
ENSG00000188883	KLRG2	0	0	0	0	0.018786788	0
ENSG00000279717	AC005336.3	0	0	0	0	0	0
ENSG00000241506	PSMC1P1	121.6821201	115.0180038	113.9653795	119.8354388	114.6511939	122.0724384
ENSG00000241505	AL391645.1	0	0	0	0	0	0
ENSG00000094796	KRT31	0	0	0	0	0	0
ENSG00000279719	AC015871.5	0	0	0	0	0	0
ENSG00000226453	LINC02542	0	0	0.140924659	0.104545876	0.152822236	0.128389294
ENSG00000239249	RN7SL757P	0	0.135550912	0	0	0	0
ENSG00000237289	CKMT1B	0	0	0	0.005619717	0	0
ENSG00000239739	AC026316.2	0	0.155136214	0	0.163377776	0.238942228	0
ENSG00000237285	HNRNPA1P2	0	0.042500859	0.040222246	0	0	0
ENSG00000237286	CARD11-AS1	0	0	0	0	0	0
ENSG00000237280	AL136982.3	0	0.118666056	0	0	0	0
ENSG00000237281	CATIP-AS2	0	0	0	0	0	0
ENSG00000237282	LINC00851	0	0	0	0.02990143	0	0
ENSG00000237283	AL691515.1	0	0	0	0	0	0
ENSG00000272254	AC022893.3	0	0	0	0	0	0
ENSG00000272255	AC113361.1	0	0	0	0	0	0.194357274
ENSG00000272256	AC044849.1	3.171944204	2.701700164	2.664811443	3.086763119	1.504214129	0.817680737
ENSG00000272250	RP11-346C20.4	0.078098502	0	0	0	0	0
ENSG00000272259	LINC01749	0	0	0	0	0	0
ENSG00000101327	PDYN	0	0	0	0	0	0
ENSG00000271781	AC026740.1	1.982816836	1.547901533	1.903770618	1.575488901	1.747248537	1.53467422
ENSG00000271780	AL118558.3	1.379023781	1.172558792	1.216696735	0.995679611	0.873316422	0.733714536
ENSG00000271787	AC104794.5	0	0	0	0.096341603	0	0
ENSG00000271784	AL031055.1	0.19122375	0.129385494	0.122387818	0.1361913	0.099590818	0
ENSG00000200475	RN7SKP162	0	0	0	0	0	0
ENSG00000049192	ADAMTS6	0.384711146	0.503678196	0.5019004	0.480126229	0.555097149	0.420109236
ENSG00000271789	AL080317.1	0.058080475	0.05894747	0.223037438	0	0.090700273	0.076199278
ENSG00000271788	AC008875.1	0.446296545	0.654220849	0.285672181	0.158945826	0.387276895	0.911109722
ENSG00000274363	AC087742.1	0.326059881	0.386063468	0.156540635	0	0.084921359	0.142616216
ENSG00000200472	RN7SKP44	0	0	0	0	0	0
ENSG00000101323	HAO1	0.181049955	0	0.043459039	0.024180279	0	0
ENSG00000237136	C4orf51	0	0	0	0	0	0
ENSG00000177042	TMEM80	1.818375645	1.72038064	1.864170448	1.968121938	2.20831719	2.093932765
ENSG00000237135	DDX10P1	0	0.04223603	0	0	0	0
ENSG00000177047	IFNW1	0	0	0	0	0	0
ENSG00000129566	TEP1	1.391863978	1.350293002	1.316000566	1.590651506	1.632567589	1.32823192
ENSG00000177045	SIX5	3.410012897	4.022246162	4.245875938	3.128322907	3.472491894	3.277379759
ENSG00000272789	AC010976.2	0	0.047888292	0	0	0	0
ENSG00000272787	AC253536.6	0	0	0	0	0	0
ENSG00000272784	AC019193.2	0	0	0	0	0	0
ENSG00000154252	GAL3ST2	0.058716392	0.089374504	0.028184932	0.094091289	0	0.038516788
ENSG00000272783	AC147067.2	0	0	0	0	0	0
ENSG00000237138	HUNK-AS1	0	0	0	0	0	0
ENSG00000237139	RPS26P41	0	0	0	0	0	0
ENSG00000277550	AL031651.1	0	0	0	0	0	0
ENSG00000141232	TOB1	20.70852815	13.89505847	22.11482011	19.45725064	18.18222883	18.24545161
ENSG00000277556	OR13C5	0	0	0	0	0	0
ENSG00000277558	AL109923.1	0	0.140038159	0	0	0.431052298	0
ENSG00000277559	AC018553.1	0.413738553	0.699797527	0.450224322	0.442120445	0.430882618	0.398184721
ENSG00000172671	ZFAND4	0.594984348	0.555195855	0.506091553	0.576043284	0.642511197	0.613163791
ENSG00000112337	SLC17A2	0	0	0	0	0	0.01364572
ENSG00000274098	RN7SL787P	0	0	0.135962523	0	0	0
ENSG00000274099	ABCB10P1	0	0	0	0	0	0
ENSG00000279068	AC244517.6	0.106592037	0.072122126	0.306996651	0.075915822	0.110971624	0.139891044
ENSG00000223761	AL138767.2	0	0	0	0	0	0
ENSG00000223764	LINC02593	0.710338451	0.740727931	1.007388919	0.696364758	0.783884812	0.530270718
ENSG00000223765	LINC01626	0	0	0	0	0	0
ENSG00000279062	CR382287.1	0	0	0	0	0	0
ENSG00000279063	AC008735.5	0	0	0	0.086455443	0	0
ENSG00000223768	LINC00205	5.146174163	4.371753516	3.886236432	3.768984193	4.651854968	4.78086978
ENSG00000279061	Z98043.1	0	0	0	0	0	0
ENSG00000236427	AL589986.2	0	0	0	0	0.316422866	0
ENSG00000236426	AL583824.1	0	0	0	0	0	0
ENSG00000236425	AC069213.2	0	0	0	0	0	0
ENSG00000279065	AL138688.1	0	0	0	0	0	0
ENSG00000136750	GAD2	0.010587188	0	0	0	0	0.020841888
ENSG00000136754	ABI1	4.687686651	6.11037175	4.714953051	5.668190444	6.403809082	5.896902348
ENSG00000136758	YME1L1	19.86788867	18.88145471	19.66963679	20.1850297	20.5349945	22.12585561
ENSG00000270781	AC091133.6	0.267247367	0	0.256567153	0.14275201	0.417341787	0
ENSG00000270782	AC072026.1	0	0	0	0	0	0
ENSG00000232508	MRPL45P1	0	0	0	0	0	0.173256742
ENSG00000232500	AP005273.1	0	0	0	0	0	0
ENSG00000232502	AC073464.1	0	0	0	0	0	0
ENSG00000232503	CYCSP8	0	0	0	0	0	0
ENSG00000232504	ST3GAL5-AS1	0	0	0	0	0	0
ENSG00000232505	XXbac-BPG308J9.3	0	0	0	0	0	0
ENSG00000249087	ZNF436-AS1	0.408561104	0.390240626	0.538417981	0.564982754	0.387952665	0.367988306
ENSG00000116014	KISS1R	0	0	0	0.015156386	0	0
ENSG00000116017	ARID3A	1.048228217	1.017545357	1.168351782	0.89120905	0.968253912	1.154401155
ENSG00000116016	EPAS1	3.891815169	4.017235434	4.224820294	3.986314924	3.72444312	4.191985615
ENSG00000249082	C5orf66-AS1	0	0	0	0	0	0
ENSG00000249081	OR5M14P	0	0	0	0	0	0
ENSG00000234034	AP000959.1	0	0	0	0	0	0
ENSG00000250567	AC010406.1	0	0	0	0	0	0
ENSG00000234033	RAC1P8	0	0	0	0	0	0
ENSG00000146676	PURB	23.08540214	21.4437327	20.41962233	21.19971102	21.13481652	21.88813238
ENSG00000242860	RN7SL180P	0	0	0	0	0	0
ENSG00000197674	OR51C1P	0	0	0	0	0	0
ENSG00000234030	TMEM97P1	0	0	0	0	0	0
ENSG00000187243	MAGED4B	0.569930556	0.4385213	0.361233079	0.573183609	0.413155781	0.405769906
ENSG00000120440	TTLL2	0	0	0	0	0	0
ENSG00000249156	TAF11L12	0	0	0	0	0	0
ENSG00000250560	AC093870.1	0	0	0	0	0	0
ENSG00000274459	Metazoa_SRP	0	0	0	0	0	0
ENSG00000180211	FO393411.1	0.766013736	0.583062243	0.643555942	0.818547575	0.448718295	0.628315861
ENSG00000271259	AC010201.1	0	0	0	0.079571028	0.116373715	0
ENSG00000187244	BCAM	2.158791402	2.456665788	2.888126345	2.556995546	2.721440319	2.36971122
ENSG00000276208	AL161423.1	0	0	0	0	0	0
ENSG00000271254	AC240274.1	4.156736141	3.952269536	4.320414841	4.391433825	4.192378742	4.104773177
ENSG00000271257	AC008814.1	0	0	0	0	0	0
ENSG00000276204	BX005195.1	0	0	0	0	0	0
ENSG00000276203	ANKRD20A3P	0.275493658	0.330731604	0.235480229	0.226170862	0.225678289	0.17196101
ENSG00000276202	Metazoa_SRP	0	0	0	0	0	0
ENSG00000271253	AC011891.3	0	0	0	0	0	0
ENSG00000276200	RN7SL820P	0	0	0	0	0	0
ENSG00000186118	TEX38	0.013092685	0.026576252	0.037708356	0	0	0
ENSG00000270124	AC092127.2	1.338260221	1.6297903	1.092224727	1.787584526	1.149864665	1.229467529
ENSG00000270127	AC027020.2	0.387173118	0.307500137	0.29093362	0.557617593	0.341853722	0.154659407
ENSG00000270120	AC007728.3	0	0	0	0	0	0
ENSG00000174099	MSRB3	0.566981964	0.815385521	0.694023977	0.927449041	0.562491824	3.91455108
ENSG00000278338	VWA8-AS1	0	0	0	0.017318966	0	0.085096599
ENSG00000224233	OR2J4P	0	0	0	0	0	0
ENSG00000235199	CYP2C58P	0	0	0	0	0	0
ENSG00000224235	RP5-1027O11.1	0	0	0	0	0	0
ENSG00000187969	ZCCHC13	0	0.048457036	0	0	0	0
ENSG00000137409	MTCH1	63.57338207	64.34314658	63.49544975	69.81299949	63.38468004	64.03137909
ENSG00000224236	MRRFP1	0.048024751	0	0.02305275	0.025652749	0	0
ENSG00000224239	AC090044.1	0	0	0	0	0	0
ENSG00000278330	AC018529.2	0	0	0	0	0	0
ENSG00000137404	NRM	5.944180761	7.428813761	5.629546797	6.524716676	6.096823487	5.64145367
ENSG00000235196	Z68868.1	0	0	0	0	0	0
ENSG00000235197	ZNF33CP	0	0	0	0	0	0
ENSG00000264655	PPIAP54	0	0	0	0	0	0
ENSG00000275576	AL049539.1	0.08762686	0.177869818	0.168249919	0	0	0
ENSG00000275572	GRIFIN	0	0	0	0	0	0
ENSG00000060138	YBX3	9.025675166	10.06809143	9.276317532	9.546194269	11.52088007	9.499787088
ENSG00000275578	AC007742.2	0	0	0	0	0	0
ENSG00000281593	AC006978.2	0.060391485	0.183848455	0.115956026	0.129034099	0.094357066	0.158462462
ENSG00000044012	GUCA2B	0	0	0	0	0	0
ENSG00000231857	MORF4L1P5	0	0	0	0	0	0
ENSG00000282998	AC009975.2	0	0	0	0	0	0
ENSG00000175946	KLHL38	0	0	0.019482016	0	0.031706259	0.079897408
ENSG00000231852	CYP21A2	0	0.013446417	0	0	0	0.017390365
ENSG00000231851	MRPS9-AS1	0	0	0	0	0	0
ENSG00000130751	NPAS1	0.524969903	0.609881015	0.64995401	0.546204638	0.733752042	0.616457218
ENSG00000180818	HOXC10	9.039480856	8.496164248	8.112077329	7.646925283	8.06343325	8.998793344
ENSG00000231859	AC079781.1	0	0	0	0	0	0
ENSG00000130755	GMFG	0	0	0.023032124	0.038444696	0	0
ENSG00000233437	AC118758.1	0	0	0	0	0	0
ENSG00000186115	CYP4F2	0	0	0	0	0	0
ENSG00000206150	RNASE13	0	0	0	0	0	0
ENSG00000110756	HPS5	3.841100294	3.881324735	4.253547651	4.277331987	3.596337803	4.028550647
ENSG00000248840	AL645949.1	0.071061358	0.216330514	0.204664434	0.075915822	0	0.279782088
ENSG00000248842	AC011396.1	0	0	0	0	0	0
ENSG00000248843	AL645949.2	0	0	0	0	0	0
ENSG00000248844	LINC02753	0	0	0	0	0	0
ENSG00000248846	LINC02065	0.429331516	0.217870233	0.13741408	0.229368444	0.447159235	0
ENSG00000248847	AC074087.1	0	0	0	0	0	0
ENSG00000248848	PPBPP2	0	0	0	0	0	0
ENSG00000134278	SPIRE1	4.279949229	4.606682368	4.561502128	4.57976998	4.511601268	4.431860874
ENSG00000283029	RN7SL1	0	0	0	0	0	0.175893333
ENSG00000230813	AL356583.3	0	0	0	0	0	0
ENSG00000230814	USP9YP24	0	0	0	0	0	0
ENSG00000230815	AL807757.1	0	0	0	0	0	0
ENSG00000064726	BTBD1	33.54044765	31.70174342	33.27294079	33.61268499	35.98425858	35.23896646
ENSG00000230818	MTND2P16	0	0	0	0	0	0
ENSG00000230819	ZNF736P5Y	0	0	0	0	0	0
ENSG00000217791	ASS1P9	0	0	0.03124058	0	0	0
ENSG00000072506	HSD17B10	23.93571239	24.57499859	26.28541668	26.33517777	24.89385123	27.49045113
ENSG00000181135	ZNF707	0.443107391	0.169364525	0.147340416	0.346405219	0.314636305	0.27440858
ENSG00000134183	GNAT2	0.198596154	0	0.071506216	0	0	0.29322057
ENSG00000069712	KIAA1107	1.271076336	1.469123024	1.228889741	1.235604774	1.254803232	1.517577376
ENSG00000270587	AC046185.2	0	0	0	0	0	0
ENSG00000134186	PRPF38B	5.281655038	6.086988354	6.836938833	5.303086162	6.814259524	5.652121528
ENSG00000134184	GSTM1	0.02616266	0.017702135	0.016744734	0.009316642	0.013625717	0.068660161
ENSG00000262712	AC012676.1	0.288871258	0.167515542	0.178306931	0.352786025	0.193393211	0.081250211
ENSG00000262714	AC007342.5	0	0	0	0	0	0
ENSG00000259833	AC138625.2	0	0	0	0	0	0
ENSG00000248210	LINC02355	0	0	0	0	0	0
ENSG00000248213	CICP16	0	0	0	0	0	0
ENSG00000037042	TUBG2	14.30729695	15.9870819	15.14738796	14.79391066	16.45998228	14.83045737
ENSG00000260622	AC073476.1	0	0	0	0	0	0
ENSG00000260620	AC027688.2	0	0	0	0	0	0
ENSG00000260621	AC092140.1	0	0	0	0	0	0
ENSG00000260626	AC136944.1	0	0	0	0	0	0
ENSG00000078487	ZCWPW1	0.421673227	0.550205263	0.543675677	0.695185276	0.357592503	0.561311852
ENSG00000260625	AC026471.2	0.24556161	0.311518656	0.412661825	0	0.479513835	0.080561832
ENSG00000248215	LINC02505	0	0	0	0	0	0
ENSG00000260628	AC142381.3	0	0	0	0	0	0
ENSG00000260629	BGLT3	0	0	0	0	0	0
ENSG00000042753	AP2S1	29.04505108	27.45977391	26.9936025	31.32709513	31.71354935	27.98888976
ENSG00000196096	SPAG16-DT	0	0	0	0	0	0
ENSG00000248216	KCTD9P5	0.171849216	0	0.165014344	0.03672509	0	0.090201709
ENSG00000105855	ITGB8	22.07297411	19.55165414	19.64320359	20.74848182	19.92340285	20.47052887
ENSG00000105854	PON2	6.833938151	8.462964122	8.175771639	8.256758973	8.494666243	7.741934717
ENSG00000111481	COPZ1	12.03611071	12.26060684	12.83401247	13.10725651	13.22251121	12.54652352
ENSG00000105856	HBP1	4.134234264	3.684726436	4.676906689	3.737226046	4.557266991	4.165647236
ENSG00000105851	PIK3CG	1.96742496	1.463299612	1.630240367	1.862330773	1.754235613	2.069202534
ENSG00000079689	SCGN	0.016017813	0.016248835	0.015377681	0.017112049	0.150108868	0
ENSG00000105852	PON3	0	0	0	0	0.034694714	0.019428571
ENSG00000142252	GEMIN7	4.880414096	4.091537558	4.103795151	4.25408481	5.114195779	4.150744973
ENSG00000012174	MBTPS2	5.443668369	4.925384236	4.755708243	5.292739707	5.39796863	5.589013918
ENSG00000131002	TXLNGY	0	0	0	0	0	0
ENSG00000012171	SEMA3B	0.665218272	0.800117648	0.763432738	0.572011821	0.640297695	0.490902357
ENSG00000220447	AL139098.1	0	0	0	0.110458496	0	0
ENSG00000131007	TTTY9B	0	0	0	0	0	0
ENSG00000135587	SMPD2	7.311903149	7.164046735	8.605716601	7.291140591	8.237717024	8.358031946
ENSG00000084710	EFR3B	0.704041607	0.55165916	0.556502787	0.56685994	0.680352645	0.610266958
ENSG00000257022	AC008250.1	0	0	0	0	0	0
ENSG00000214110	LDHAP4	0.402973173	0.204453627	0.348216642	0.129163392	0.125871621	0.317295252
ENSG00000196098	OR5K4	0	0	0	0	0	0
ENSG00000071082	RPL31	20.19461726	22.2775843	21.61776835	21.60434826	25.52235492	18.85288066
ENSG00000124490	CRISP2	0	0	0	0	0	0
ENSG00000139780	METTL21C	0	0	0	0	0	0
ENSG00000180660	MAB21L1	2.271077682	2.749605036	2.346335607	2.199730943	2.302930484	2.03935685
ENSG00000135638	EMX1	0	0	0	0	0	0
ENSG00000180662	RPL21P8	0	0	0	0	0	0
ENSG00000180667	YOD1	4.640936338	5.155821771	4.6235586	4.502462912	4.410081839	4.100066273
ENSG00000188419	CHM	8.216727867	7.536409073	7.800541302	8.215556818	7.895385247	8.601810449
ENSG00000135632	SMYD5	6.904402276	7.544660268	7.129825785	7.072268899	6.542379605	6.95337822
ENSG00000135631	RAB11FIP5	6.447008627	7.401497441	3.476485207	3.511070879	3.368247252	7.170290571
ENSG00000135636	DYSF	0.008120478	0.03295859	0.04677572	0.017350436	0	0.037298741
ENSG00000135637	CCDC142	1.310106422	1.32548869	0.864314993	0.854558357	0.985626865	1.186707347
ENSG00000147155	EBP	7.386703879	6.22437355	5.760180278	8.179448401	9.312030246	7.92382171
ENSG00000112539	C6orf118	0.257888492	0.276259085	0.206341414	0.290874609	0.268559578	0.394866872
ENSG00000263443	AC100872.2	0	0	0	0	0	0
ENSG00000114503	NCBP2	8.262349432	8.603682243	7.610034507	8.663343979	9.186905442	8.890272028
ENSG00000258629	AL391261.1	0	0.027586764	0	0.029052302	0.042489389	0.035678161
ENSG00000184992	BRI3BP	10.84026046	8.735960411	9.049077524	8.622998797	9.440390567	10.17004331
ENSG00000116670	MAD2L2	8.253424669	7.951930469	8.064889616	8.201593737	8.606275734	7.577788552
ENSG00000259767	AC022558.1	0.26577574	0.089869657	0.340205784	0.473314794	0.276695766	0.34880322
ENSG00000224296	MRPL49P1	0	0	0	0	0	0
ENSG00000115677	HDLBP	21.43659878	20.03781658	19.87916981	22.97723493	20.72545721	21.66449792
ENSG00000259763	LINC02157	0	0	0	0	0	0
ENSG00000259762	AC021739.4	0	0	0	0	0	0
ENSG00000259761	AC078905.1	0	0	0	0	0	0
ENSG00000259760	AC015660.2	0	0	0.390033904	0	0	0
ENSG00000259769	AC127381.1	0	0	0	0	0	0
ENSG00000259768	AC004943.2	1.578053892	1.129478394	1.578953162	1.464376701	1.115807152	1.569645707
ENSG00000261971	MMP25-AS1	0.661234299	0.427919468	0.501463025	0.563206673	0.621264928	0.547100747
ENSG00000250038	AC093791.1	0.059410234	0.06029708	0.228143909	0.063468767	0	0
ENSG00000258624	SERPINE4P	0	0	0	0	0	0
ENSG00000261978	AC116025.1	0	0	0	0	0	0
ENSG00000267593	LINC01926	0	0	0	0	0	0
ENSG00000116852	KIF21B	0.049566611	0.059179299	0.013997447	0.043616335	0.100201087	0.057397084
ENSG00000226284	ARPC3P1	0.452691017	0.459448672	0.362226609	0.322464203	0.235684574	0.990216366
ENSG00000267594	CYP4F24P	0	0	0	0	0	0
ENSG00000267597	RPIAP1	0	0	0	0	0	0
ENSG00000263196	MTND3P13	0	0	0	0	0	0
ENSG00000263199	AC005951.1	0	0	0	0	0	0
ENSG00000219747	AL133260.1	8.539609888	8.061827902	9.533972745	9.761671449	10.23773954	8.079754571
ENSG00000267733	AP005264.5	0	0	0	0	0	0
ENSG00000125255	SLC10A2	0	0	0.010217877	0	0	0
ENSG00000227258	SMIM2-AS1	0.071175313	0.0361189	0.056951853	0.063387881	0.111186834	0.077844443
ENSG00000227256	MIS18A-AS1	0	0	0	0.111751249	0	0
ENSG00000227257	AL158827.1	0	0	0	0	0	0
ENSG00000227254	VDAC1P12	0	0	0	0	0	0
ENSG00000227255	CDRT15P2	0	0	0	0	0	0
ENSG00000227252	AC012063.1	0.429473745	0.261501391	0.461826415	0.330421475	0.375707111	0.24799373
ENSG00000227253	AL158834.2	0	0	0	0.062957297	0	0
ENSG00000267734	AL121989.1	0	0	0	0	0	0
ENSG00000105143	SLC1A6	0	0	0	0	0	0
ENSG00000105141	CASP14	0	0	0	0	0	0
ENSG00000105146	AURKC	0.105666639	0.364591174	0.26377008	0.383881633	0.330124465	0.194143454
ENSG00000267630	AC005758.1	0	0	0	0	0	0
ENSG00000267631	CGB1	0	0	0	0	0.052763901	0
ENSG00000267632	AC067852.3	0.92662952	0.423166952	0.533803117	0.420822764	0.977084613	0.304023804
ENSG00000267633	AC008686.1	0	0	0	0	0	0
ENSG00000267634	RPL7L1P5	0	0	0	0	0	0
ENSG00000267636	AC008992.1	0	0	0	0	0	0
ENSG00000267637	AC040904.1	0.180362012	0	0.173154065	0	0	0.236627802
ENSG00000186543	CROCCP5	0	0	0	0	0	0
ENSG00000235949	AC061961.2	0	0	0	0	0	0
ENSG00000211798	TRAV18	0	0	0	0	0	0
ENSG00000235940	MTND1P21	0	0	0	0	0	0
ENSG00000235943	TMEM212-IT1	0	0	0	0	0	0
ENSG00000235942	LCE6A	0	0	0	0	0	0
ENSG00000146205	ANO7	0.322427224	0.26111102	0.268923872	0.327134499	0.249294824	0.277831006
ENSG00000235944	ZNF815P	1.366491173	1.267618099	1.209519786	1.768193601	1.000626797	1.148904675
ENSG00000235947	EGOT	0	0	0	0	0	0
ENSG00000235946	H2BW3P	0.648640664	0.658241514	1.167742637	0.866384459	0.759926145	0.744922024
ENSG00000164418	GRIK2	7.036413881	6.458992011	6.139536957	6.526409248	6.385224489	6.448571387
ENSG00000242509	RN7SL156P	0	0	0	0	0	0
ENSG00000164411	GJB7	0	0	0	0	0	0
ENSG00000164414	SLC35A1	2.580774843	4.273282102	2.906417085	2.93396757	2.697804542	2.266527818
ENSG00000280163	AC040160.2	0.072037126	0.073100341	0	0.051305499	0	0
ENSG00000222154	RN7SKP218	0	0	0	0	0	0
ENSG00000100532	CGRRF1	1.329014734	1.163434204	1.20299033	1.43098014	1.21239462	1.191665717
ENSG00000198937	CCDC167	22.47904581	23.40639004	25.07629114	22.07651142	22.8353351	24.64179271
ENSG00000077454	LRCH4	2.671549101	2.501622404	2.604075807	3.046481865	2.840424762	2.67074295
ENSG00000186265	BTLA	0	0	0.058543101	0.018613106	0	0.022858133
ENSG00000273419	AC004877.1	0.117900959	0.059830477	0.226406599	0.104990641	0.061398361	0.103163773
ENSG00000077458	FAM76B	1.89956099	1.54626836	1.769159751	1.920249007	2.090970793	1.644570181
ENSG00000226285	NUP35P2	0	0	0	0	0	0
ENSG00000259168	AC104002.3	0.055591885	0.028196838	0	0.089084357	0	0.036467173
ENSG00000278448	CTD-2240J17.3	0	0	0	0	0	0
ENSG00000262953	EIF4A1P9	0	0	0	0	0	0
ENSG00000212658	KRTAP29-1	0	0	0	0	0	0
ENSG00000212659	KRTAP9-6	0	0	0	0	0	0
ENSG00000265908	AC024267.5	0	0	0	0	0	0
ENSG00000265905	RN7SL96P	0	0	0	0	0	0
ENSG00000229433	LINC02069	0	0	0	0	0	0
ENSG00000212657	KRTAP16-1	0	0	0	0	0	0
ENSG00000253140	AC026904.1	0	0	0	0	0	0
ENSG00000260367	AC109460.1	0	0.055238327	0	0.058143918	0.084993151	0
ENSG00000260366	AC026803.1	0	0.446872522	0.140924659	0.156818814	0.687816365	0.192583941
ENSG00000260364	AC009055.1	0	0	0	0	0	0
ENSG00000260362	AC007218.1	0	0	0	0	0	0
ENSG00000260361	AC106028.3	0.324314563	0.070531723	0.044485434	0.099005426	0.072361681	0.060792626
ENSG00000280160	AC135050.7	0.018133782	0	0.017409088	0	0	0
ENSG00000260369	AC120024.1	0	0	0	0	0.063157594	0
ENSG00000260368	AC027373.1	0.246501787	0.285891235	0.304308414	0.225790956	0.275027637	0.878110899
ENSG00000021300	PLEKHB1	2.881019736	6.234429962	5.123150737	3.914977929	6.056264192	2.958184728
ENSG00000217026	RPL10P1	0	0.063355317	0	0	0	0.081937888
ENSG00000217027	TPT1P4	0.154993174	0.078614305	0.446397185	0.082790665	0.242042154	0
ENSG00000213332	SLC25A5P6	0.045395856	0	0.043581666	0.048497015	0.070927546	0
ENSG00000261013	CTD-2050B12.1	0	0	0	0	0	0
ENSG00000100399	CHADL	0	0.011141678	0	0	0	0
ENSG00000216378	AL080285.1	0	0	0	0	0	0
ENSG00000100393	EP300	4.821355488	5.007028528	4.947621303	5.280801888	5.210951982	4.953467955
ENSG00000213331	AC108073.1	0	0	0	0	0	0
ENSG00000100395	L3MBTL2	4.118700057	3.054680357	3.200943477	3.407695247	3.6485302	3.375285766
ENSG00000253148	RGS21	0	0	0	0	0	0
ENSG00000223202	RN7SKP297	0	0	0	0	0	0
ENSG00000232353	AC026320.1	0	0	0	0	0	0.032333333
ENSG00000213338	ATF4P1	0	0.038024999	0	0	0.058566455	0
ENSG00000196550	FAM72A	0.585900156	0.671679765	0.583383143	0.573897014	0.567803362	0.498387957
ENSG00000261019	AC010132.4	0.205778538	0.208835502	0.112904551	0.251308466	0.091827396	0.192903992
ENSG00000196557	CACNA1H	0	0	0.002686333	0	0	0
ENSG00000222352	RN7SKP221	0	0	0	0	0	0
ENSG00000282206	AC233280.19	1.182668047	0.900316699	1.419608695	1.895979937	1.385747676	1.164387221
ENSG00000197208	SLC22A4	2.11358097	2.188741496	2.043139696	1.597848938	1.774391511	1.90587292
ENSG00000239468	RN7SL569P	0	0	0	0.149195677	0	0
ENSG00000239462	AC091212.1	0.610846359	0.206689232	0.684287331	0.435122583	0.795143194	0.400902942
ENSG00000151292	CSNK1G3	3.44490126	3.817487438	3.233008482	4.338780918	3.52851961	4.760345816
ENSG00000113141	IK	24.75982932	21.87568557	23.0686545	23.59721285	23.85247552	24.37987758
ENSG00000239464	RN7SL691P	0	0	0	0	0	0
ENSG00000239465	AC090543.1	0	0	0	0	0	0
ENSG00000217686	NUS1P4	0	0	0	0	0	0
ENSG00000217684	RPS3AP24	0	0	0	0	0	0
ENSG00000217680	UBE2V1P15	0	0	0	0	0	0
ENSG00000211947	IGHV3-21	0	0	0	0	0	0
ENSG00000026652	AGPAT4	2.772609748	2.292914123	2.316654383	2.666980019	2.877009306	2.582177708
ENSG00000205955	HSP90AA5P	0	0	0	0	0	0
ENSG00000177971	IMP3	13.68924062	13.9246326	14.00233476	13.71710775	13.21541722	13.51938486
ENSG00000211945	IGHV1-18	0	0	0	0	0	0
ENSG00000205959	AC105345.1	0.063967209	0.032461047	0.040947356	0.034174195	0.116586737	0.069960939
ENSG00000185158	LRRC37B	0.454898605	0.430461995	0.470213007	0.483898844	0.534566131	0.459863267
ENSG00000211683	AP000346.1	0	0	0	0.079058611	0.115565665	0
ENSG00000211685	IGLC7	0	0	0	0	0	0
ENSG00000211689	TRGC1	0	0	0	0	0	0
ENSG00000185155	MIXL1	0	0	0	0	0	0
ENSG00000185156	MFSD6L	0	0	0	0	0	0
ENSG00000225193	RPS12P26	0.30470249	0.103032385	0.097508476	0.108505947	0.158691429	0
ENSG00000229565	LINC02264	0	0	0	0	0	0
ENSG00000229562	ZFYVE9P1	0.046659778	0.023666371	0.089590154	0.04984728	0.036451164	0
ENSG00000229563	LINC01204	0.099577305	0.050528293	0.075123262	0.068404375	0.011114575	0.084014383
ENSG00000229560	LYARP1	0	0	0	0	0	0
ENSG00000255043	NAV2-AS5	0	0	0	0	0	0
ENSG00000255040	MORF4L1P3	0	0	0.040645638	0.090459695	0.066149269	0.111090526
ENSG00000229568	SMC4P1	0	0	0	0	0	0
ENSG00000229569	AL356753.1	0	0	0	0	0	0
ENSG00000213260	YWHAZP5	1.267063807	1.67724673	1.533902732	2.236945284	1.635084807	1.445987187
ENSG00000106635	BCL7B	4.495598358	8.623167637	5.513123219	7.49968242	8.687867577	9.323972377
ENSG00000106636	YKT6	28.67483307	28.78709973	27.75803726	31.00793014	30.39183395	25.84234411
ENSG00000261103	AC009063.3	0	0	0	0	0	0
ENSG00000280299	AC037487.4	0	0	0	0	0	0
ENSG00000280298	AC007163.2	0	0	0	0	0	0
ENSG00000106633	GCK	0	0	0.008453937	0	0	0
ENSG00000280295	AC099811.6	0	0	0	0	0	0
ENSG00000213269	AC004386.1	0	0.05361475	0	0.056463016	0.082577932	0
ENSG00000280296	AL137058.3	0	0	0	0	0	0
ENSG00000106638	TBL2	2.248194313	3.41977945	3.324320553	2.143966243	2.937397655	2.721007023
ENSG00000225196	RPL10P17	0	0	0	0	0	0
ENSG00000255045	AP000866.5	0	0	0	0	0	0
ENSG00000123584	MAGEA9	0	0	0	0	0	0
ENSG00000260668	AC093536.1	0	0	0.348495997	0.38787891	0.340183545	0
ENSG00000152670	DDX4	0.006980342	0	0	0	0	0.018315862
ENSG00000152672	CLEC4F	0	0	0	0.014867943	0	0.018258823
ENSG00000143643	TTC13	5.628514141	6.180651719	6.157109856	5.940095425	5.621328093	5.585870829
ENSG00000124588	NQO2	1.956320704	2.079926429	2.03564503	2.00120932	2.032363277	1.859233447
ENSG00000143641	GALNT2	20.36943668	20.50668712	19.99356041	21.39193088	19.4245784	19.66774531
ENSG00000124587	PEX6	8.214286102	7.906338939	7.529896251	7.659521254	7.820737949	7.092488064
ENSG00000167332	OR51E2	0	0	0	0	0	0
ENSG00000167333	TRIM68	1.311105787	0.979391408	1.333726401	1.302049502	1.416192801	1.113032741
ENSG00000009830	POMT2	1.607469648	1.337795969	1.503116249	1.566678821	1.393527374	1.480826522
ENSG00000281657	LINC00976	0	0	0	0	0	0
ENSG00000281655	AP000851.2	0	0	0	0	0	0
ENSG00000281652	DUX4L7	0	0	0	0	0	0
ENSG00000220161	LINC02076	0.45137099	0.392633794	0.454031985	0.367493299	0.436498419	0.535971484
ENSG00000258056	AC009779.2	2.45249023	2.743490855	2.80965055	3.126924349	2.089753576	2.450620877
ENSG00000244183	PPIAP71	0	0	0	0	0	0
ENSG00000178927	CYBC1	1.527883018	2.196796211	2.455084484	1.559803979	2.45950483	2.947827437
ENSG00000178921	PFAS	6.085427141	4.555003861	5.049217873	5.171762392	5.398813888	4.501370505
ENSG00000178922	HYI	1.703990298	1.841276731	1.824397516	1.847024421	1.694805937	1.769774083
ENSG00000178928	TPRX1	0	0	0	0	0	0
ENSG00000266341	AC004477.1	0	0	0	0	0	0
ENSG00000266340	AC138207.7	0	0	0	0	0	0
ENSG00000168310	IRF2	3.266636062	2.759265351	3.318109943	3.054276622	3.204918405	2.875554175
ENSG00000168314	MOBP	0	0	0.002545376	0	0.004142505	0
ENSG00000262456	AC006435.1	0	0	0	0	0	0
ENSG00000262454	MIR193BHG	0.165874749	0.122417619	0.028956398	0.048333358	0.070664298	0.039571053
ENSG00000229492	FO681548.1	0	0	0	0	0	0
ENSG00000241073	AC093019.2	0	0	0	0	0	0
ENSG00000268416	AC010329.1	0	0	0	0	0	0
ENSG00000114268	PFKFB4	8.739713003	8.745612036	8.947048486	9.106322292	9.190305006	8.661848778
ENSG00000241074	RN7SL813P	0	0	0	0	0	0
ENSG00000268412	TRMT112P6	0	0	0	2.194852227	0	0
ENSG00000200673	RN7SKP174	0	0	0	0	0	0
ENSG00000040487	SLC66A1	5.571360971	5.797806357	5.46924015	6.051253122	5.411919817	6.011320509
ENSG00000200674	RN7SKP160	0	0.120002425	0	0	0	0
ENSG00000204709	LINC01556	0	0.087555417	0.08286128	0	0	0
ENSG00000204703	OR2B3	0	0	0	0	0	0
ENSG00000204702	OR2J1	0	0	0	0	0	0
ENSG00000204701	OR2J3	0	0	0	0	0	0
ENSG00000204700	OR2J2	0	0	0	0	0	0
ENSG00000204706	MAMDC2-AS1	0.009940862	0.013448995	0.025449568	0.014159946	0.005177278	0.034787389
ENSG00000204705	UBTFL5	0	0	0	0	0	0
ENSG00000204704	OR2W1	0	0	0	0	0	0
ENSG00000227973	PIN4P1	2.437316434	2.885726934	2.145186473	2.06183088	2.538258145	3.198725525
ENSG00000217929	CICP18	0.028606493	0.072562134	0.027463269	0.091697465	0.044672787	0.018765292
ENSG00000153107	ANAPC1	3.570504735	3.535420171	3.386501756	3.283134606	3.427194476	3.469244816
ENSG00000228778	AL513542.1	0	0	0	0	0	0
ENSG00000228779	Z69666.1	0	0	0	0	0	0
ENSG00000228775	WEE2-AS1	0.147282023	0.192177719	0.154877721	0.149887231	0.15338862	0.230112192
ENSG00000228776	AC114492.1	0	0	0	0	0	0
ENSG00000228777	LINC02534	0	0	0	0	0	0
ENSG00000228770	AC007327.1	0	0	0	0	0	0
ENSG00000228771	BX510359.3	0	0	0	0	0	0
ENSG00000228772	AL033539.1	0	0	0	0	0	0
ENSG00000279268	AC068213.1	0	0	0	0	0	0
ENSG00000279269	AP003072.3	0	0.13744486	0	0	0	0
ENSG00000222685	RN7SKP119	0	0	0	0	0	0
ENSG00000279260	OR4X1	0	0	0	0	0	0
ENSG00000279261	PP2672	0	0	0	0.017638898	0	0.02166174
ENSG00000279262	AC010335.2	0.076175623	0	0	0	0	0
ENSG00000279263	OR2L8	0	0	0	0	0	0
ENSG00000279264	AC091953.5	0	0	0	0	0	0
ENSG00000279265	AC000123.2	1.744673304	1.416520997	1.675199849	1.491496667	4.769549099	2.17527689
ENSG00000279266	AC068860.1	0.118412194	0.076468674	0.010335481	0.034503497	0.033624164	0.014124197
ENSG00000279267	AL078621.1	1.831560747	2.198545746	2.193454614	2.083397925	2.184343687	1.93851253
ENSG00000226646	RPL7P37	0	0.05528567	0.052321621	0.058222703	0	0.071501355
ENSG00000226647	AL365356.1	0	0	0	0	0	0
ENSG00000226644	AL121899.1	0	0	0	0	0	0
ENSG00000226645	AP006216.1	0.095992193	0	0	0	0	0.377939527
ENSG00000226642	ACTG1P12	0	0	0	0.036851076	0	0.045255574
ENSG00000226643	AL513314.1	0	0	0	0	0	0
ENSG00000226640	AL357793.1	0	0	0	0	0	0
ENSG00000226641	AL391647.1	0	0	0	0	0	0
ENSG00000164047	CAMP	0	0	0.051830009	0.115351289	0	0
ENSG00000167004	PDIA3	79.17685042	75.41053045	74.48796935	80.12599758	76.60343422	80.95844588
ENSG00000226648	PLCG1-AS1	0	0.111657931	0.079233974	0.176370227	0.085923309	0
ENSG00000226649	AC019118.1	0	0	0	0	0	0
ENSG00000158022	TRIM63	0	0.041337971	0	0.014506534	0	0
ENSG00000158023	CFAP251	0.119530985	0.105581633	0.114766783	0.108804494	0.089904067	0.122012877
ENSG00000183242	WT1-AS	0	0	0	0	0	0
ENSG00000198723	TEX45	0.008783736	0.008910422	0	0	0.027433911	0.023047827
ENSG00000167800	TBX10	0	0	0	0	0	0
ENSG00000198722	UNC13B	15.18747055	14.0485742	14.42870482	15.98725357	14.61740178	15.27273697
ENSG00000227412	STK33P1	0	0	0	0	0	0
ENSG00000183248	PRR36	0.153520291	0.341284547	0.112309345	0.164046853	0.114202301	0.268645695
ENSG00000183249	NF1P3	0	0	0	0	0	0
ENSG00000127774	EMC6	39.59017949	41.07244257	39.34928131	37.4455248	36.13961236	33.56994277
ENSG00000239926	PRDX3P4	0.05384301	0	0	0.057521225	0	0
ENSG00000143753	DEGS1	45.75173088	40.19668748	37.58494086	38.49736407	20.99444406	41.12419891
ENSG00000239923	RN7SL864P	0	0	0	0	0	0
ENSG00000239922	AC092958.1	0	0	0	0	0	0
ENSG00000239921	LINC01471	0	0	0	0	0	0
ENSG00000239920	AC104389.5	0	0	0	0	0	0
ENSG00000233924	RPSAP13	0	0.046629514	0	0	0	0
ENSG00000233927	RPS28	21.8867067	23.6355445	22.50769579	22.45316882	23.37584441	23.18772433
ENSG00000233926	AL591368.1	0.100682816	0	0	0	0	0
ENSG00000233921	RPS15AP40	0	0	0	0	0	0
ENSG00000233920	AL162595.2	0	0	0	0	0	0
ENSG00000233922	LINC01694	0.165298641	0.140698252	0.220145318	0.125350052	0.191582524	0.125965877
ENSG00000173838	MARCHF10	0.197658363	0.126092167	0.17351342	0.138794895	0.114687339	0.096354723
ENSG00000122728	TAF1L	0.148802538	0.164141698	0.223623309	0.172834347	0.212241879	0.263220179
ENSG00000122729	ACO1	11.50965065	11.70231199	11.26010035	12.39011037	11.11224357	11.74122523
ENSG00000227418	PCGEM1	0	0	0	0	0	0
ENSG00000245311	ARNTL2-AS1	0	0	0	0	0	0
ENSG00000245317	AC008393.1	0.636146203	0.785933883	0.849786151	0.709303167	0.777739916	0.871179717
ENSG00000165406	MARCHF8	2.422584384	2.01722194	2.174882978	2.149635878	2.071440155	2.237515556
ENSG00000165409	TSHR	0.009689407	0.009834046	0.009302182	0	0	0
ENSG00000257998	AC123904.3	0	0	0	0	0	0
ENSG00000257999	RP11-61E11.2	0.18824054	0.063651832	0	0	0.098037139	0.082321373
ENSG00000241258	CRCP	1.202008423	1.097001434	1.08352392	1.27980242	1.303598751	1.049799642
ENSG00000257991	AC089984.3	0	0	0	0	0	0
ENSG00000257997	AC010183.2	0	0	0	0	0	0
ENSG00000257994	AC084364.2	0	0	0	0	0	0
ENSG00000257995	AC084365.1	0	0	0	0	0	0
ENSG00000256691	AC005908.2	0	0	0	0	0	0
ENSG00000255843	AP000593.3	0	0	0	0	0	0
ENSG00000255847	AP003717.1	0.047069314	0.047771941	0	0.050284792	0	0.030876536
ENSG00000255845	AP000777.1	0	0	0	0	0	0
ENSG00000254719	AC080023.2	42.72893891	38.65440905	43.62474546	43.1792893	39.86812032	43.13706001
ENSG00000254718	AL157756.1	0	0.01920994	0.018170991	0.010110201	0	0
ENSG00000281527	AC087350.1	0	0.425008588	0	0	0	0
ENSG00000254710	AP001970.1	0	0	0	0	0	0
ENSG00000254713	HNRNPA1P72	0	0.0421932	0	0	0	0
ENSG00000254712	AC087280.1	0	0	0	0	0	0
ENSG00000254715	OR7E154P	0	0	0	0	0	0
ENSG00000254714	RP11-163O19.1	0	0	0	0	0	0
ENSG00000254717	GLYATL1P2	0	0	0	0	0	0
ENSG00000240849	TMEM189	4.263396231	2.791866206	2.472350579	4.270111777	2.398236374	2.314285088
ENSG00000278134	RP11-12A20.4	0	0	0	0	0	0
ENSG00000278133	AC135050.6	5.33292167	4.303105765	5.665965321	4.997922332	5.599385586	4.761621641
ENSG00000158683	PKD1L1	0	0	0.019220187	0.004277586	0	0.005253161
ENSG00000278131	AC116050.1	0	0	0	0	0	0
ENSG00000278130	AL591424.3	0	0	0	0	0	0
ENSG00000240842	AC099328.2	0	0	0	0	0	0
ENSG00000225222	CHCHD4P5	0	0	0	0	0	0
ENSG00000278139	P3R3URF-PIK3R3	0.025898731	0	0	0	0	0
ENSG00000240847	RN7SL497P	0	0	0	0	0	0
ENSG00000008056	SYN1	0.150797173	0.200857956	0.135739477	0.201418651	0.206123822	0.111323488
ENSG00000130518	IQCN	0.062022497	0.102809447	0.0873406	0.072901765	0.087200231	0.065119027
ENSG00000159374	M1AP	0	0	0	0	0	0
ENSG00000159377	PSMB4	37.06992207	34.55049297	31.11994962	37.18715237	36.21314489	37.71033887
ENSG00000215864	NBPF7	0	0	0	0	0	0
ENSG00000130511	SSBP4	9.380577694	10.2303718	8.619217351	9.768542334	8.568468613	9.522561207
ENSG00000130513	GDF15	70.95948141	88.48300539	92.18008515	70.24778773	88.00982677	84.841567
ENSG00000130517	PGPEP1	9.137276103	8.391331101	8.206242951	9.06482138	4.653135623	8.804642185
ENSG00000234998	AC244453.3	0	0	0	0	0	0.114962962
ENSG00000164758	MED30	3.705570308	3.727051614	3.541993739	3.853578984	5.37518733	3.734284032
ENSG00000164756	SLC30A8	0	0	0	0	0	0
ENSG00000164754	RAD21	27.71658552	27.38702517	26.73652731	28.14261486	27.25903521	28.55734754
ENSG00000164751	PEX2	2.471622404	3.271542064	2.39952328	3.096785015	3.316628666	3.604889169
ENSG00000155508	CNOT8	1.842703271	4.987949847	2.455606082	2.24403668	2.699912314	2.672745139
ENSG00000159082	SYNJ1	1.798302021	1.693024918	1.52250334	1.977726319	1.914487984	2.005613036
ENSG00000155506	LARP1	38.55206898	39.56597549	39.11339792	38.91302357	40.47620534	40.30646053
ENSG00000159086	PAXBP1	3.49479095	3.414531405	3.511808191	3.301432935	3.31180437	3.342634872
ENSG00000011478	QPCTL	11.35164016	13.65605337	11.14411276	9.717597992	10.52024733	10.09387969
ENSG00000230769	Z98048.1	0.081915944	0.24937489	0	0.087511925	0	0
ENSG00000010704	HFE	2.087084181	2.575568949	2.579846339	2.715665625	2.495158417	2.506208774
ENSG00000196616	ADH1B	0	0	0	0	0	0
ENSG00000125046	SSUH2	0.090749763	0.028336035	0.053620353	0.085780112	0.081783407	0.064130358
ENSG00000196611	MMP1	0.285791919	0.145018765	0.196006886	0.327214014	0.255130447	0.026785787
ENSG00000081913	PHLPP1	2.60320231	2.282746429	2.460390187	2.373130148	2.675058773	2.535675549
ENSG00000238837	LINC02031	0	0	0	0	0	0
ENSG00000120498	TEX11	0	0	0.010274975	0	0	0.014041511
ENSG00000235803	MTCO2P23	0	0	0	0	0	0
ENSG00000005471	ABCB4	1.335948834	1.082110524	0.995884562	1.037411583	0.939776908	1.078131482
ENSG00000256713	PGA5	0	0	0	0	0	0
ENSG00000256712	AC134349.1	0	0.105976167	0.200588865	0	0.326285397	0.13705974
ENSG00000256717	LINC02698	0	0	0	0	0	0
ENSG00000256714	AC087318.1	0	0	0	0	0	0
ENSG00000037280	FLT4	0	0	0	0	0	0
ENSG00000254822	AC023442.2	0	0	0	0	0	0
ENSG00000160124	CCDC58	2.029753071	2.232682641	2.489511954	2.518749741	3.273080339	2.577967384
ENSG00000243004	AC005062.1	0	0	0.021595837	0.012015759	0.017573212	0
ENSG00000243007	RPL12P35	0.081090179	0	0	0	0	0
ENSG00000235500	SNX19P2	0.013537775	0.013733027	0.012996754	0	0	0
ENSG00000243008	AL359538.1	0.117581043	0.023860131	0.090323641	0.050255386	0	0
ENSG00000203914	HSP90B3P	0.025667344	0.02603754	0	0.027420775	0.040103258	0
ENSG00000203910	C1orf146	0	0	0	0	0	0
ENSG00000231383	FGF12-AS1	0	0	0	0	0	0
ENSG00000277371	Metazoa_SRP	0	0	0	0	0	0
ENSG00000231381	RNF2P1	0	0.040396856	0	0	0	0
ENSG00000277373	AL132765.2	0	0	0	0	0	0.150336182
ENSG00000175294	CATSPER1	0.319700996	0.256859639	0.166271492	0.483952798	0.353756884	0.209795954
ENSG00000231386	MOB4P1	0	0	0	0	0	0
ENSG00000231384	AC007919.2	0	0	0	0	0	0
ENSG00000274933	TBC1D3I	0	0	0	0	0	0
ENSG00000231389	HLA-DPA1	0	0	0	0	0	0
ENSG00000231388	AC079178.1	0	0	0	0	0	0
ENSG00000274937	AC090826.2	0	0	0	0	0	0
ENSG00000176928	GCNT4	0.007241759	0.051438057	0.006952351	0.038690118	0.056550515	0.0190018
ENSG00000174429	ABRA	0	0	0	0	0	0
ENSG00000176923	OR7A15P	0	0	0	0	0	0
ENSG00000176922	OR51S1	0	0	0	0	0	0
ENSG00000176920	FUT2	0	0	0	0	0	0
ENSG00000176927	EFCAB5	0.037077084	0.012542826	0.047465712	0.048421947	0.064354319	0.07028703
ENSG00000232739	AL607028.1	0	0	0	0	0	0
ENSG00000176925	OR51F2	0	0	0	0	0	0
ENSG00000244196	PPIAP15	0	0	0	0	0	0
ENSG00000198169	ZNF251	3.358164217	3.631533326	3.197885482	3.20604794	3.386227609	2.944234596
ENSG00000198168	SVIP	3.933002841	3.177512507	3.197171648	3.311395886	2.966736158	3.494489398
ENSG00000198162	MAN1A2	15.31653531	13.67789692	14.42397141	15.77373692	15.3486939	15.44635947
ENSG00000198160	MIER1	3.814039906	3.883715431	3.819629688	3.478056696	3.950700169	3.686044612
ENSG00000171049	FPR2	0	0	0	0.005036731	0	0
ENSG00000175749	EIF3KP1	0.061312086	0	0.058861824	0	0	0
ENSG00000231655	EMP2P1	0	0	0	0	0	0
ENSG00000231654	RPS6KA2-AS1	0	0	0	0	0	0
ENSG00000175741	RWDD4P2	6.214427483	7.104188505	7.74990098	7.022161522	7.029880692	7.593527372
ENSG00000171045	TSNARE1	0.71484147	0.665627435	0.665123479	0.692982136	0.702254527	0.493265032
ENSG00000171044	XKR6	0.666682478	0.619811189	0.765445234	0.80704926	0.611768879	0.844373273
ENSG00000231653	AC010731.2	0	0	0	0	0	0
ENSG00000175745	NR2F1	30.40484256	29.07395033	29.07543298	27.14654952	25.13475926	26.50617954
ENSG00000179676	LINC00305	0	0	0	0	0	0
ENSG00000179674	ARL14	0.062164959	0.063092926	0	0	0.048563992	0
ENSG00000262648	PHBP15	0	0	0	0	0	0
ENSG00000147316	MCPH1	1.919097604	1.896667913	1.851108335	1.814062807	1.895608196	2.042048266
ENSG00000230381	AL136376.1	0	0	0	0	0	0
ENSG00000230383	AC009245.1	42.12820276	38.77691399	41.03140101	40.03146948	38.40777034	38.57430934
ENSG00000230384	RPSAP25	0	0	0	0	0	0
ENSG00000230385	AC012507.1	0.067034548	0	0	0	0	0
ENSG00000230386	AC104057.1	0	0	0	0	0	0
ENSG00000230387	AL118508.1	0	0	0	0	0	0
ENSG00000248783	AC106771.1	0	0	0	0	0	0
ENSG00000248781	PSMC1P4	0.060619033	0	0.058196468	0.032380072	0.047356297	0.039764883
ENSG00000248780	ARL4AP2	0.06692301	0	0	0	0	0
ENSG00000248787	AC092903.2	0.188387488	0.669056128	0.271288219	0.100628466	0	0.618015601
ENSG00000248785	HIGD1AP14	0.142626698	0	0.273853592	0.457110161	0.222843284	0
ENSG00000167476	JSRP1	0	0	0	0	0.087656597	0
ENSG00000248789	LINC02118	0	0	0	0	0	0
ENSG00000206113	CFAP99	0.018718924	0.018995202	0.005990282	0.006665894	0.009748962	0.008186162
ENSG00000111897	SERINC1	140.6450134	138.987446	147.1632422	150.3019708	152.5805328	158.4560781
ENSG00000244158	CALHM6-AS1	0	0	0	0	0	0
ENSG00000189238	LINC00943	0	0	0	0	0	0
ENSG00000276428	AC245505.3	0	0	0	0	0	0
ENSG00000276422	AL590491.2	0	0	0	0	0	0
ENSG00000253879	AC087664.2	0	0	0	0	0	0
ENSG00000253878	AC087752.3	0.035943457	0.036461863	0.034507021	0.115196662	0	0.18867262
ENSG00000253871	AC068075.1	0	0	0	0	0	0
ENSG00000253870	IGKV1-32	0	0	0	0	0	0
ENSG00000253873	PCDHGA11	0.023211574	0.035337106	0.037146086	0.02067195	0.012084644	0.010152573
ENSG00000219500	AL391417.1	0	0	0	0	0	0
ENSG00000253875	AC013643.2	0	0	0	0	0	0
ENSG00000253874	IGLVIV-66-1	0	0	0	0	0	0
ENSG00000253877	LINC01608	0.04793889	0.145939298	0.276138426	0	0	0.314532374
ENSG00000240068	RPL21P42	0	0	0	0	0	0
ENSG00000268500	AC018755.2	0	0	0	0	0	0
ENSG00000256925	ADGRA1-AS1	0	0	0	0	0	0
ENSG00000240063	AC069431.1	0.064284596	0	0	0	0.033479918	0
ENSG00000084754	HADHA	44.63987303	50.14667985	46.09639168	48.33430982	45.89635744	47.61515679
ENSG00000240065	PSMB9	0.491369607	0.342222049	0.444035162	0.566247814	0.602038196	0.505796348
ENSG00000256927	RP5-944M2.2	0	0	0	0	0	0
ENSG00000095637	SORBS1	0.657954043	0.620031758	0.665570504	0.556592845	0.266133322	0.583382014
ENSG00000249780	AC093809.1	0.118296261	0.120002425	0.113568696	0.126377515	0.184828841	0.155199999
ENSG00000249781	LINC02112	0	0	0	0	0	0
ENSG00000249782	AC091953.1	0	0	0	0	0	0
ENSG00000227017	AC007036.1	0	0	0	0	0	0
ENSG00000249785	LINC02103	0	0	0	0	0	0
ENSG00000034713	GABARAPL2	12.60206916	12.67643084	12.4289563	13.08985932	13.51987875	13.02460787
ENSG00000249787	AC113385.1	0	0	0	0	0	0
ENSG00000176219	OR11H6	0	0	0	0	0	0
ENSG00000230528	NOS2P3	0.257311999	0.293774205	0.164706399	0.171850602	0.234478898	0.211057847
ENSG00000230529	CEACAMP9	0	0	0	0	0	0
ENSG00000230524	COL6A4P1	0	0.012928305	0.006114546	0	0	0
ENSG00000230525	LINC01799	0	0	0	0	0	0
ENSG00000091513	TF	0.100229428	0.071202201	0.099441365	0.064261583	0.375775349	0.276241693
ENSG00000230520	AC092098.1	0	0	0	0	0	0
ENSG00000230521	AL645929.1	0.16496703	0.167429636	0.198017213	0.440745325	0.322134935	0.27065914
ENSG00000230522	MBD3L2	0	0	0	0	0	0
ENSG00000230523	LINC01756	0	0	0	0	0	0
ENSG00000146047	H2BC1	0	0	0	0	0	0
ENSG00000278907	AC005609.2	0	0	0	0	0	0
ENSG00000278905	AC106818.1	0.012406147	0	0	0	0	0
ENSG00000278902	AC010947.1	0	0	0	0	0	0
ENSG00000278903	CU633906.2	0.261781608	0.258493359	0.353247043	0.340216693	0.187894446	0.399278317
ENSG00000278900	AC139792.2	0	0.139083895	0	0	0.107055888	0
ENSG00000274150	FADS2B	0	0	0	0	0	0
ENSG00000278908	AC132154.1	0	0	0	0	0	0
ENSG00000278909	AC007608.4	0	0	0	0	0	0
ENSG00000148225	WDR31	0.276143493	0.366790762	0.409403791	0.299416186	0.412344008	0.383736099
ENSG00000133136	GNG5P2	0	0.394406989	0.186537954	0.207576595	0	0
ENSG00000133135	RNF128	0	0	0	0	0.016433527	0.027598326
ENSG00000272420	AL513477.2	0.141622284	0.215568787	0.067981261	0.226945537	0.331798739	0.092901408
ENSG00000272426	BX284668.6	0	0.186397823	0	0.098101267	0.143474443	0
ENSG00000138303	ASCC1	3.542649811	3.282984427	2.961953297	3.132018324	3.250791811	3.145057228
ENSG00000222313	RN7SKP267	0	0	0	0	0	0
ENSG00000148229	POLE3	28.2679743	30.13456942	27.98797196	27.01772285	28.49566365	28.95020187
ENSG00000138308	PLA2G12B	0	0	0	0.038092513	0	0
ENSG00000133138	TBC1D8B	2.921132505	3.023820578	2.949886671	2.713800472	2.582265189	2.958749441
ENSG00000144579	CTDSP1	7.37835327	7.003269249	3.425153108	7.582204679	3.77605134	3.61371757
ENSG00000067840	PDZD4	0.26482601	0.249559247	0.267891544	0.252661507	0.332430502	0.341353709
ENSG00000146592	CREB5	1.613915721	1.473278957	1.445763609	1.767904759	1.710349278	1.614321962
ENSG00000248259	MTND4LP31	0	0	0	0	0	0
ENSG00000227012	LINC02527	0	0	0	0	0	0
ENSG00000248254	AC107398.2	0	0.067888227	0	0	0	0
ENSG00000248257	PSG10P	0	0	0	0	0	0
ENSG00000248256	OCIAD1-AS1	0	0	0	0	0	0
ENSG00000089177	KIF16B	1.418015417	1.433257166	1.251254847	1.374147578	1.497700913	1.33360987
ENSG00000172828	CES3	0.136160152	0.187212953	0.122296745	0.201814311	0.185257633	0.190226369
ENSG00000249128	LINC02215	0	0	0	0	0	0
ENSG00000254692	AL136295.1	0	0.417061265	9.033074707	2.493671064	0	0
ENSG00000141068	KSR1	0.294326835	0.312923567	0.298295852	0.346956629	0.401399595	0.484382812
ENSG00000137309	HMGA1	61.26932261	88.16650057	62.96146195	78.22822531	65.47885258	78.43126685
ENSG00000144681	STAC	8.735932488	7.390306696	7.482315142	7.095651966	6.536983121	7.322598666
ENSG00000254693	AC010768.1	0	0	0	0	0	0
ENSG00000172824	CES4A	0	0	0	0	0	0
ENSG00000066468	FGFR2	0.293642998	0.319859876	0.315771334	0.330511141	0.308869707	0.328860367
ENSG00000268995	VN1R82P	0.112979575	0.114609057	0.108464485	0.120697627	0.176521927	0.148224718
ENSG00000241333	RN7SL385P	0	0	0	0	0	0
ENSG00000268997	DNAJC19P3	0	0	0	0	0	0
ENSG00000268991	FAM231C	0	0	0	0	0	0
ENSG00000268992	CDC42EP3P1	0	0	0	0	0	0
ENSG00000268993	RPL22P6	0	0	0	0	0	0
ENSG00000205174	C7orf66	0	0	0	0	0	0
ENSG00000173193	PARP14	8.017499329	6.979472814	7.58846162	8.540469952	6.846576918	7.71562988
ENSG00000266923	AC063949.2	0	0	0	0	0	0
ENSG00000067596	DHX8	10.26126605	9.383407924	9.967561564	10.45935415	10.07821429	9.942705308
ENSG00000266922	AC008543.3	0.163831889	0.166277488	0.078642274	0.087511925	0	0
ENSG00000116604	MEF2D	4.004151498	4.166949647	3.539107505	3.8118444	4.399769261	3.868970774
ENSG00000070808	CAMK2A	0	0	0	0	0.007558553	0
ENSG00000227893	LINC00352	0	0	0	0	0	0
ENSG00000269154	BNIP3P13	0	0	0	0	0	0
ENSG00000223042	RN7SKP161	0	0	0	0	0	0
ENSG00000279749	AC093875.1	0	0	0	0	0	0
ENSG00000279748	AC008764.9	0.048168537	0.097758939	0.154145136	0.154394546	0.100320754	0.084281302
ENSG00000279747	AC130456.6	0	0	0	0	0	0
ENSG00000274114	ALOX15P1	0	0	0	0	0	0
ENSG00000279745	AL365202.1	0	0	0.131337947	0	0	0
ENSG00000279744	AC132938.6	0.364489915	0.468555438	0.373301332	0.441418924	0.493467397	0.191335747
ENSG00000279743	AC002090.1	0	0	0	0	0	0
ENSG00000279742	AP000974.1	0.016849907	0.068388729	0.11323565	0.072003947	0.026326689	0
ENSG00000279741	AC007342.8	0	0	0	0	0	0
ENSG00000080189	SLC35C2	2.901914091	2.89958265	2.917903062	3.041076041	2.87643346	3.511040403
ENSG00000147883	CDKN2B	0	0	0	0	0	0
ENSG00000147885	IFNA16	0	0	0	0	0	0
ENSG00000147889	CDKN2A	0	0	0	0	0.007186027	0.030176405
ENSG00000101935	AMMECR1	5.476652156	4.983276659	4.567482279	4.915952722	5.14154337	4.695585004
ENSG00000101938	CHRDL1	7.574923755	6.915696388	7.31863265	6.678588976	6.608016403	6.534077179
ENSG00000130656	HBZ	0	0	0	0	0	0
ENSG00000130653	PNPLA7	0.038941076	0.070570258	0.037390164	0.077279475	0.073868587	0.076662838
ENSG00000223591	CENPVL1	0	0	0	0	0	0
ENSG00000241291	RN7SL791P	0	0	0	0	0	0
ENSG00000259175	AC108451.1	0	0	0	0	0	0
ENSG00000113389	NPR3	0.066001182	0.04388564	0.122371795	0.05107084	0.035553303	0.071686209
ENSG00000223595	LYPLA1P1	0	0	0	0	0	0
ENSG00000223597	LINC02142	0	0	0	0	0	0
ENSG00000180846	CSNK1G2-AS1	0	0	0	0	0	0
ENSG00000223599	AL513523.1	0.092178905	0.062369936	0.058996725	0.065650657	0	0.080623376
ENSG00000223598	AL138733.1	0	0	0	0	0	0
ENSG00000067334	DNTTIP2	6.178019617	5.910679176	6.195589945	5.462792527	8.818573673	5.381754616
ENSG00000113387	SUB1	10.14476048	10.2055357	9.250454293	10.30810968	10.83081832	10.1580661
ENSG00000113384	GOLPH3	37.94852294	37.79520756	35.55968436	38.01276049	36.17892136	36.39695028
ENSG00000099985	OSM	0	0	0	0	0	0.016619842
ENSG00000099984	GSTT2	1.208712094	0.893710181	1.243419944	1.180883088	1.699365749	0.770494045
ENSG00000235545	AC103923.1	0.196485596	0.199418682	0.094332304	0.174987717	0.051174109	0
ENSG00000235544	RPS11P1	0	0	0	0	0	0
ENSG00000235547	NDUFB11P1	0	0	0	0	0	0
ENSG00000235546	AC087499.4	0	0.091239248	0.086318979	0.096054445	0.046826979	0.078640834
ENSG00000076258	FMO4	1.156870639	1.057810072	1.253719057	1.456494431	1.198839738	1.172543221
ENSG00000212511	U3	0	0	0	0	0	0
ENSG00000235549	EIF1P2	0	0	0	0	0	0
ENSG00000235548	HEBP2P1	0	0	0	0	0	0
ENSG00000234634	LINC02093	0	0	0	0	0	0.1088
ENSG00000234636	MED14OS	0.134069096	0.317429963	0	0.190970467	0.069824229	0
ENSG00000234637	RPS19P6	0	0	0	0	0	0
ENSG00000234630	AC245060.2	0	0	0	0	0	0
ENSG00000234632	NECAP1P2	0	0	0	0	0	0
ENSG00000255951	AC022364.2	0	0	0	0	0	0
ENSG00000180592	SKIDA1	0.357469368	0.321211576	0.4147254	0.298423311	0.232676614	0.283447093
ENSG00000228948	SLC25A6P5	0	0	0	0	0	0
ENSG00000061656	SPAG4	0.342713709	0.606179949	0.441877139	0.408068764	0.198852822	0.346981244
ENSG00000180596	H2BC4	0.392332214	0.298641637	0.470894592	0.139734488	0.306441762	0.429093759
ENSG00000073578	SDHA	10.25551044	11.54512281	11.23524378	11.55893858	10.79594191	10.6768706
ENSG00000180884	ZNF792	0.797455035	0.84091293	1.016904296	1.045193184	0.982976047	0.874885704
ENSG00000228945	CLUHP2	0	0	0	0	0	0
ENSG00000169203	NPIPB12	0.05559854	0.081501246	0.047451129	0.046209159	0.038602687	0.081073014
ENSG00000228944	AC004485.1	0	0	0	0	0	0
ENSG00000089009	RPL6	28.59332016	33.67419	30.06946679	31.81028673	33.1292443	33.96457225
ENSG00000261348	LINC02136	0	0	0	0	0	0
ENSG00000261349	AL031432.2	0.17525372	0.355651188	0.252374879	0.561771833	0.95809406	0.229925925
ENSG00000273464	AP000238.1	0.188829712	0.191648466	0.362566728	0.201729367	0.294882342	0.123868544
ENSG00000261347	AP000439.3	0	0	0	0	0	0
ENSG00000169208	OR10G3	0	0	0	0	0	0
ENSG00000089006	SNX5	6.110608479	6.848623443	6.50677475	6.379983435	6.686441601	6.658674394
ENSG00000261342	AC006538.1	0.27910912	0.205985988	0.29234087	0.650679372	0.079255443	0.299695472
ENSG00000273461	AC105265.2	0	0	0	0	0	0
ENSG00000261340	LINC01616	0	0	0	0	0	0
ENSG00000261341	AC010325.1	0	0	0	0	0	0
ENSG00000279336	AL353662.3	0	0	0	0	0	0
ENSG00000264192	RN7SL117P	0	0	0	0	0	0
ENSG00000269118	FAM90A28P	0	0	0	0	0	0
ENSG00000256690	AP001160.1	0.071694704	0.036364371	0.103244269	0	0	0
ENSG00000264196	AC011120.1	0	0	0	0	0	0
ENSG00000255959	AP000777.2	0	0	0	0	0	0
ENSG00000269113	TRABD2B	0	0	0	0	0.008474957	0
ENSG00000269110	AC010636.2	0	0	0	0	0	0
ENSG00000117266	CDK18	0.106697033	0.044725992	0.055675139	0.057005332	0.112326818	0.05175145
ENSG00000117262	GPR89A	0.81028712	0.791541868	0.782152532	0.768611178	0.798732753	0.949698504
ENSG00000107831	FGF8	0.057587846	0.043839266	0.027650094	0	0	0
ENSG00000107833	NPM3	13.2550883	14.1880345	13.567194	13.8164963	15.62749414	13.72003496
ENSG00000224060	ARSLP1	0	0	0	0	0	0
ENSG00000224061	SRSF3P4	0	0	0	0	0	0
ENSG00000156509	FBXO43	0.007530561	0.038203467	0.021688835	0.072413094	0	0.009879798
ENSG00000224063	AC007319.1	0	0	0.049377694	0	0	0.067478261
ENSG00000224064	AL356390.1	0	0	0	0	0	0
ENSG00000224066	AL049795.1	0.225298158	0.514438255	0.486722981	0.33101894	0.263951938	0.480491586
ENSG00000224067	AL354877.1	0	0	0	0	0.152159337	0
ENSG00000224069	BX842559.1	0	0	0	0	0	0
ENSG00000156500	FAM122C	0.663052509	0.784431683	0.749175917	0.653711851	0.658095919	0.725970654
ENSG00000060303	RPS17P5	0	0	0	0	0	0
ENSG00000264444	SDHCP1	0	0	0	0	0	0
ENSG00000156504	FAM122B	12.22328669	10.58768008	10.4987463	11.4005887	12.69096464	12.48518375
ENSG00000267182	SNRPCP20	0	0	0	0	0	0
ENSG00000267187	AC026898.1	0	0	0	0	0	0
ENSG00000267185	PTP4A2P1	3.449476099	2.219971166	2.261790037	2.786921403	2.102824739	2.539596879
ENSG00000103642	LACTB	7.38537768	7.873060189	7.258391502	7.299018422	6.684568784	6.707927612
ENSG00000267188	AC245748.2	0	0	0	0	0	0
ENSG00000267189	ATP5MGP7	0	0	0	0	0	0
ENSG00000103647	CORO2B	3.489074112	4.191551056	3.6221524	3.43263147	3.869083456	3.551694842
ENSG00000263873	THY1-AS1	0	0	0	0.067987904	0	0.083493671
ENSG00000263870	AC015917.1	0	0	0	0	0	0
ENSG00000263874	LINC00672	0.425115449	0.465939552	0.359194014	0.654136722	0.398439078	0.557912604
ENSG00000263878	DLGAP1-AS4	0	0	0	0	0	0
ENSG00000022556	NLRP2	0	0	0	0	0.005812228	0
ENSG00000181074	OR52N4	0	0	0	0.041435251	0	0
ENSG00000076928	ARHGEF1	7.071668224	7.870423182	7.195323833	6.591552636	7.170791141	6.750137358
ENSG00000181072	CHRM2	0.005530903	0.030867083	0.007964801	0.014774815	0.021595267	0
ENSG00000076924	XAB2	9.813857209	9.865746842	9.48932545	9.386779029	9.639298909	8.99390481
ENSG00000143337	TOR1AIP1	5.203195189	1.611524447	4.350235415	4.55977018	4.973959686	5.112186702
ENSG00000143333	RGS16	0.066272293	0.218612735	0.238648681	0.159356546	0.155304231	0.086989972
ENSG00000134020	PEBP4	0	0	0	0	0	0
ENSG00000168152	THAP9	0.153664779	0.145887993	0.537802817	0.344292502	0.480091338	0.071558403
ENSG00000189241	TSPYL1	40.19124343	36.11310491	38.70537977	39.716871	39.8354691	41.30633128
ENSG00000168159	RNF187	49.32281998	54.18756997	59.05038191	50.46565419	54.04452144	56.15431264
ENSG00000111837	MAK	0.023226405	0.03536262	0.022303744	0.031030313	0.036289313	0.030487316
ENSG00000111834	RSPH4A	0.05255882	0.106679226	0.15860602	0.104300179	0.140748084	0.108393077
ENSG00000111832	RWDD1	6.462432697	6.314724987	6.291954152	5.913317034	6.377290208	6.590423431
ENSG00000219619	AL606845.1	0	0	0	0	0	0
ENSG00000262693	AC012146.3	0	0	0	0	0	0
ENSG00000171903	CYP4F11	0.139385788	0.141459219	0.143059126	0.138672763	0.262789785	0.182931513
ENSG00000244203	FOXP1-AS1	0	0	0	0	0	0
ENSG00000188596	CFAP54	0.05063251	0.019982302	0.067517351	0.060114247	0.079095883	0.036915809
ENSG00000188599	NPIPP1	1.215090008	1.929267692	1.561808919	1.340290796	1.469548933	1.183165018
ENSG00000121335	PRB2	0	0	0	0	0	0
ENSG00000237230	KRTAP2-5P	0	0	0	0	0	0
ENSG00000269800	PLEKHA3P1	1.304520012	1.186964449	1.554857371	1.490098916	1.194621959	0.885545844
ENSG00000269802	AC011491.3	0	0	0	0	0	0
ENSG00000237233	TMEM26-AS1	0	0	0	0	0	0
ENSG00000269807	AC007292.3	0	0	0.216321325	0	0	0
ENSG00000269806	BICRA-AS1	0	0	0	0	0	0
ENSG00000265319	RN7SL847P	0	0	0	0	0	0
ENSG00000167914	GSDMA	0	0	0	0	0	0
ENSG00000240199	RN7SL520P	0	0	0	0	0	0
ENSG00000265313	LINC01476	0	0	0	0	0	0
ENSG00000265315	RN7SL199P	0	0	0	0	0	0
ENSG00000265316	AP005059.2	0	0	0	0	0	0
ENSG00000263257	AC040173.1	0	0	0	0	0	0
ENSG00000263252	AC005341.1	0	0	0	0	0	0
ENSG00000263253	AC092132.1	0	0	0	0	0	0
ENSG00000251125	AC091860.2	0	0	0	0	0	0
ENSG00000251127	AC091173.1	0.01462572	0.059361417	0.056164882	0.062499426	0.022851566	0
ENSG00000251126	AC017007.5	0	0	0	0	0	0
ENSG00000215367	TMED11P	0	0	0	0	0	0
ENSG00000215365	FAM90A22P	0	0	0	0	0	0
ENSG00000251122	NIFKP2	0	0	0	0	0	0
ENSG00000215369	RPL37P3	0	0	0	0	0	0
ENSG00000215368	BOD1P2	0	0	0	0	0	0
ENSG00000251129	LINC02506	22.57321104	23.35337926	24.8824194	25.23332322	23.8794417	25.81446813
ENSG00000251128	WWC2-AS1	0	0	0	0	0	0
ENSG00000119760	SUPT7L	6.725320569	5.322500209	6.612138212	6.907995635	6.687372254	6.823382972
ENSG00000259352	AC091117.1	0	0	0	0	0	0
ENSG00000259353	AC090515.4	0	0	0	0.190970467	0	0
ENSG00000259350	AC067805.1	0	0	0	0	0	0
ENSG00000259351	AC015914.1	0	0	0	0	0	0
ENSG00000259356	AC022710.1	0	0	0	0	0	0
ENSG00000197779	ZNF81	0.350416436	0.414046373	0.355676961	0.310253743	0.402734192	0.443468425
ENSG00000259354	AC025580.2	0	0	0	0	0	0
ENSG00000019991	HGF	0	0	0	0	0	0
ENSG00000259358	AC026951.1	0	0.049793848	0.078514348	0.017473914	0.051085758	0.02145913
ENSG00000259359	AC012409.1	0	0	0	0	0	0
ENSG00000240197	AC245884.5	0	0	0	0	0	0
ENSG00000198798	MAGEB3	0	0.035656107	0	0	0	0
ENSG00000175329	ISX	0	0	0.006218933	0	0.010121083	0
ENSG00000277655	AC245407.1	0	0	0	0	0	0
ENSG00000147059	SPIN2A	0	0	0	0	0	0
ENSG00000198799	LRIG2	1.583465751	1.862700182	1.733424129	1.570999483	1.812778009	1.705008951
ENSG00000135776	ABCB10	8.725540078	8.257821303	8.423570731	9.238803526	8.660473619	8.800051638
ENSG00000135775	COG2	2.786128333	2.620982353	2.746634798	2.612670004	2.726937475	2.798854112
ENSG00000139428	MMAB	1.84221646	1.365090085	1.403798486	1.660524301	1.55963465	1.376089304
ENSG00000135773	CAPN9	0	0	0.023149494	0	0	0
ENSG00000147050	KDM6A	2.199550501	2.018708338	2.115551685	2.170505675	2.085522516	2.158768908
ENSG00000152990	ADGRA3	6.086155615	4.234053131	4.744687966	4.434034276	5.332826327	5.249825585
ENSG00000197774	EME2	2.587349659	2.342014865	2.341491592	2.360061133	2.753534525	2.331920095
ENSG00000132749	TESMIN	0.009240834	0	0	0.004936055	0	0
ENSG00000226339	RPS26P56	0	0	0	0	0	0
ENSG00000226336	MRPS16P3	0	0	0	0	0	0
ENSG00000132746	ALDH3B2	0	0	0.006884178	0	0	0
ENSG00000165644	COMTD1	2.935205853	3.000011305	2.798154909	3.359691494	3.067695242	2.303096057
ENSG00000132744	ACY3	0	0	0	0	0	0
ENSG00000226332	AL354836.1	4.724254967	5.213990113	5.613282827	3.533754377	5.535038393	3.952639175
ENSG00000165643	SOHLH1	0	0	0	0	0	0
ENSG00000226330	AL606489.1	0	0.167988162	0	0	0	0.217152262
ENSG00000132740	IGHMBP2	1.998407096	2.089138826	2.01822041	2.04258305	1.973320341	1.802587243
ENSG00000149021	SCGB1A1	0	0	0	0	0	0
ENSG00000153029	MR1	2.391421218	0.934747658	1.035498658	1.102326466	2.302150246	2.215442002
ENSG00000231420	LINC01817	0	0	0	0	0	0
ENSG00000165623	UCMA	0	0	0	0	0	0
ENSG00000245156	AP001107.1	0	0	0	0	0	0
ENSG00000266754	RN7SL524P	0	0	0	0	0	0
ENSG00000249754	NDUFB4P9	0	0	0	0	0	0
ENSG00000187026	KRTAP21-2	0	0	0	0	0	0
ENSG00000187024	PTRH1	0.683935159	0.769287551	0.705925164	0.736917327	0.578719205	0.531082472
ENSG00000142039	CCDC97	11.01237351	10.43026763	10.70911622	11.33458164	11.36074588	11.55979628
ENSG00000187021	PNLIPRP1	0	0	0	0	0	0
ENSG00000162148	PPP1R32	0.10642599	0.324017192	0.204371057	0.156366208	0.103897308	0.052383944
ENSG00000188629	ZNF177	0.49837515	0.743174484	0.615225876	0.369512771	0.762649067	0.787556045
ENSG00000180035	ZNF48	0.97590728	2.104606761	1.956978117	2.302886453	0.944878727	1.01396282
ENSG00000188624	IGFL3	0	0	0	0	0	0
ENSG00000188626	GOLGA8M	0.091309529	0.148268752	0.157820258	0.175639572	0.057048083	0.071914924
ENSG00000162144	CYB561A3	1.952301153	2.25337827	1.735518324	2.036949709	1.798528334	1.657789804
ENSG00000188620	HMX3	0.548552036	0.487104802	0.493776938	0.439610743	0.321332794	0.494930369
ENSG00000281889	AC073072.1	0	0	0	0	0	0
ENSG00000161681	SHANK1	0	0	0	0	0	0
ENSG00000185774	KCNIP4	0.141947528	0.134122084	0.136288826	0.141221399	0.068815123	0.14132903
ENSG00000185775	SPATA31A6	0	0	0	0	0	0
ENSG00000090054	SPTLC1	13.46126813	13.57130702	12.38016895	13.04902516	13.82981853	13.86361731
ENSG00000101096	NFATC2	0.033366567	0.033861282	0.025629043	0.024958237	0.041699741	0.030654719
ENSG00000213177	PRDX2P4	0	0	0	0	0.104736343	0
ENSG00000101098	RIMS4	0	0	0	0	0	0
ENSG00000250654	AC023794.3	0	0	0.084493121	0	0	0.028866521
ENSG00000213401	MAGEA12	1.406456828	1.636230125	1.51507767	1.906099986	1.947015533	1.890870021
ENSG00000213402	PTPRCAP	0	0	0.179318993	0.299348558	0	0
ENSG00000250657	AC097451.1	0	0	0	0	0	0
ENSG00000250651	PABPC1P7	0.026583429	0.026966837	0	0	0	0
ENSG00000257604	AC027288.2	0	0	0	0	0	0
ENSG00000257605	MYG1-AS1	0.932350556	1.07236013	1.312973483	1.195543545	0.679698878	1.63148477
ENSG00000213409	C1QBPP2	0	0	0	0	0	0
ENSG00000112715	VEGFA	6.103428548	4.968213819	7.98227178	7.323603675	5.837434654	6.111282786
ENSG00000250658	AC097652.1	0	0	0	0	0	0
ENSG00000271656	AC007262.1	0	0	0	0	0	0
ENSG00000258401	AL512361.1	0.096221839	0	0	0	0	0
ENSG00000258400	AL591767.1	0	0	0	0	0	0
ENSG00000147003	CLTRN	0	0.10344987	0.146818846	0.272323632	0.039823705	0.133792561
ENSG00000258405	ZNF578	0	0.004383886	0.012446553	0	0	0.005669711
ENSG00000258404	LINC02320	0	0	0	0	0	0
ENSG00000258407	AL157955.1	0	0	0	0	0	0
ENSG00000258406	AL445383.1	0	0	0	0	0	0
ENSG00000185304	RGPD2	0.021340434	0.054150197	0.030739039	0.045613637	0.033342642	0.028011764
ENSG00000258408	NT5CP2	0	0	0	0	0	0
ENSG00000179428	IL6-AS1	0.619145984	0.209447923	0.368015861	0.535592609	0.322408485	0.425625603
ENSG00000090581	GNPTG	5.444569983	5.234634157	5.362199465	5.303187044	5.524119771	5.257141695
ENSG00000229913	AL360295.1	0	0	0	0	0	0
ENSG00000138468	SENP7	1.479608989	2.100535183	1.859594945	1.61214439	1.701066368	1.592762886
ENSG00000250389	MTND6P2	0	0	0	0	0	0
ENSG00000250386	H3P21	0	0	0	0	0	0
ENSG00000250387	LINC02197	0	0	0	0	0	0
ENSG00000164597	COG5	6.662909437	6.922888162	6.947756949	6.730629243	6.843231474	7.102558338
ENSG00000233070	ZFY-AS1	0	0	0	0	0	0
ENSG00000164591	MYOZ3	0.003631341	0.007371095	0.034862185	0	0.01701532	0.004764175
ENSG00000250383	AC008871.1	0	0	0	0	0	0
ENSG00000148143	ZNF462	0.956419875	0.928005306	1.165743754	1.123990295	1.016922588	0.869384108
ENSG00000267407	LINC02841	0	0	0	0	0	0
ENSG00000267406	AC011509.1	0	0	0	0	0	0
ENSG00000267405	AC005180.1	0.068519129	0.208591262	0.394685075	0	0	0
ENSG00000267404	AC023043.2	0	0	0	0	0	0
ENSG00000267402	TCF4-AS2	0	0	0	0	0	0
ENSG00000267401	AC090621.1	0	0	0	0	0	0
ENSG00000267400	AC010928.2	0	0	0	0	0	0
ENSG00000104112	SCG3	0.034731776	0.00881037	0.016676034	0	0.027125864	0
ENSG00000267409	AC068473.4	0	0	0	0	0	0
ENSG00000267408	AC011498.5	0	0	0	0	0	0
ENSG00000223908	AC068657.1	0.13144029	0.266804728	0	0	0	0.172444444
ENSG00000223903	RPL23P4	0	0	0	0	0	0
ENSG00000223901	AP001469.1	0	0	0	0	0	0
ENSG00000011677	GABRA3	6.217656251	6.335848363	6.873854534	6.308592734	6.26767776	6.846525345
ENSG00000223907	LINC01226	0	0	0	0	0	0
ENSG00000223904	HMGB1P12	0	0	0	0	0	0
ENSG00000223905	AC103592.1	0	0	0	0	0	0
ENSG00000158691	ZSCAN12	0.589390305	0.523378452	0.485056992	0.612931858	0.526127275	0.621587704
ENSG00000218208	RPS27AP11	0	0.091277012	0.086383348	0.096126074	0.140585696	0.118049217
ENSG00000125285	SOX21	20.15114588	17.7619621	19.98732168	16.84570572	17.68439562	18.88508528
ENSG00000242318	AC058823.1	0	0.086077689	0.081462777	0	0	0
ENSG00000181852	RNF41	2.669178064	2.431284394	4.038492934	2.79081992	4.267916796	4.224509853
ENSG00000242317	AC121764.1	0	0	0	0	0	0
ENSG00000242314	RPL12P32	0	0	0	0	0	0
ENSG00000184828	ZBTB7C	0	0.017765143	0	0	0.034180168	0
ENSG00000155070	UNC93B2	0	0	0	0	0	0
ENSG00000168930	TRIM49	0	0	0	0	0	0
ENSG00000168936	TMEM129	6.05227198	7.53615245	11.14812986	8.962407305	8.448762578	10.12323984
ENSG00000168939	SPRY3	0.450357336	0.497774744	0.547998071	0.552705054	0.619935682	0.526685135
ENSG00000168938	PPIC	21.61399019	23.13212516	23.75211543	23.82833846	22.80833926	24.26640933
ENSG00000197506	SLC28A3	0.007706597	0.007817748	0	0	0.012040967	0
ENSG00000256551	LINC02369	0	0	0	0	0	0
ENSG00000186086	NBPF6	0	0	0	0	0	0
ENSG00000256553	TRAV1-2	0	0	0	0	0	0
ENSG00000256552	AC092745.2	0	0	0	0	0	0
ENSG00000186082	KRT18P14	0	0	0	0	0	0
ENSG00000186081	KRT5	0.009912687	0	0	0	0	0
ENSG00000126882	FAM78A	0.122037001	0.208591561	0.22201605	0.199043559	0.150504459	0.236035772
ENSG00000186088	GSAP	2.563557488	2.430565809	2.513295018	2.385866136	2.548874382	2.571349625
ENSG00000175322	ZNF519	0.243126235	0.233029767	0.278825473	0.274229826	0.255838066	0.252607941
ENSG00000204929	AC007389.1	0.018080795	0.009170785	0.069432873	0.05795758	0.056485388	0.047454408
ENSG00000204928	GRXCR2	0	0	0	0	0	0
ENSG00000204923	FBXO48	0.922699207	1.181313889	0.810955593	0.940458324	0.842659967	0.810415915
ENSG00000204922	UQCC3	4.396636058	3.825907398	4.23962865	3.794995079	4.227729298	3.776193547
ENSG00000204920	ZNF155	0.611343557	1.265864094	0.705317529	1.148467636	0.677744037	0.504695262
ENSG00000261382	AC091962.1	0	0	0	0	0	0
ENSG00000008441	NFIX	13.85905308	13.17011577	14.67621572	14.19815003	13.80043334	13.72988989
ENSG00000182508	LHFPL1	0.0580665	0.216039876	0.037163962	0.18612047	0.272081353	0.253987162
ENSG00000182504	CEP97	2.865418828	3.056386322	2.870697073	2.719459872	2.697392465	2.723494657
ENSG00000128000	ZNF780B	1.673947372	1.16217897	1.520107104	1.524593289	1.696056531	1.507046521
ENSG00000121542	SEC22A	2.430439054	3.470089592	2.379323242	3.252714084	2.466002053	2.204679064
ENSG00000264334	AC134978.1	0	0	0	0	0	0
ENSG00000234864	LINC02632	0	0	0	0	0	0
ENSG00000254050	AC018861.2	0	0	0	0	0	0
ENSG00000124216	SNAI1	0.238533349	0.217870233	0.297730507	0.280364797	0.111780358	0.219146693
ENSG00000234861	ATP5F1AP1	0.030447183	0	0	0.032527142	0.04757139	0
ENSG00000214211	CTAGE14P	0	0	0	0	0	0
ENSG00000104808	DHDH	0.317546577	0.368311438	0.348456686	0.339311964	0.53147683	0.267917272
ENSG00000234369	TATDN1P1	1.624855142	1.099331056	0.606719407	0.868144415	1.480690821	0.355399171
ENSG00000254051	AC011853.1	0	0	0	0	0	0
ENSG00000104805	NUCB1	24.74288667	22.98528198	19.69029818	25.55437129	22.45763567	28.35366156
ENSG00000104804	TULP2	0	0	0	0	0	0
ENSG00000247596	TWF2	46.79378943	50.90696535	51.90533136	47.91939819	47.32962064	51.33109326
ENSG00000227447	XGY1	0	0	0	0	0	0
ENSG00000239345	HNRNPA1P26	0.036832169	0.037363392	0.035360217	0	0	0
ENSG00000239344	AC090686.1	0	0.054473731	0	0	0	0
ENSG00000234362	LINC01914	0	0.121914784	0.057674916	0.064179769	0	0
ENSG00000237415	NRBF2P3	0.697376659	0.990821849	1.205228071	1.142610924	1.089373895	1.09830595
ENSG00000237414	AL365204.2	0	0	0	0	0.091472789	0
ENSG00000237417	XRCC6P1	0	0	0	0	0	0
ENSG00000106400	ZNHIT1	13.03397088	12.73627293	12.7313824	13.7264582	13.11744789	13.80200221
ENSG00000237410	NRXN2-AS1	0	0	0	0	0	0
ENSG00000177504	VCX2	0	0	0	0	0	0
ENSG00000106404	CLDN15	1.515738472	1.551345185	1.542020161	1.268163114	1.188939644	1.295147046
ENSG00000280485	AL358154.1	0	0	0	0	0	0
ENSG00000177508	IRX3	1.593304336	1.887979054	1.717824542	1.569391763	1.682492334	1.460252737
ENSG00000237419	AL954642.1	0	0	0	0	0	0
ENSG00000213234	ST13P10	0.037172577	0.03770871	0.035687021	0.039711973	0	0
ENSG00000179314	WSCD1	2.054149731	1.627811489	2.13592974	2.216005741	1.945816832	2.305857077
ENSG00000187840	EIF4EBP1	69.22448381	75.73005919	79.85196571	77.53520724	87.12021501	80.76775727
ENSG00000249364	AC112206.2	0	0.025219994	0.015906635	0	0	0.043486027
ENSG00000239504	RN7SL583P	0	0	0	0	0	0
ENSG00000187848	P2RX2	0	0	0	0	0	0
ENSG00000249365	RP11-508M8.1	0	0	0	0	0	0
ENSG00000123933	MXD4	4.406386592	4.5654736	4.791764734	4.80239863	4.680465639	4.312758924
ENSG00000202512	RN7SKP230	0	0	0	0	0	0
ENSG00000140526	ABHD2	15.66611751	15.30230354	14.89583862	15.08881443	15.01179448	15.01730346
ENSG00000140527	WDR93	0.024180799	0	0.023214443	0.017221786	0	0.021149499
ENSG00000140525	FANCI	17.52183102	15.93432125	15.49365305	16.21450617	14.46422666	14.27992764
ENSG00000140522	RLBP1	0.012687927	0	0.01218087	0.013554686	0	0
ENSG00000140521	POLG	6.036476711	7.068310057	6.227563911	6.365844498	6.698471932	5.884416028
ENSG00000246541	AC096746.1	0	0	0	0	0	0
ENSG00000258244	OSTF1P1	0.06604389	0.066996428	0.063404526	0	0	0.086646962
ENSG00000167107	ACSF2	1.339211351	1.225720403	1.432494005	1.423440731	1.387304252	1.56645988
ENSG00000167106	FAM102A	2.37705519	2.69685826	2.581673653	1.017848285	2.547042261	2.421419207
ENSG00000280734	LINC01232	0.126464532	0.192515233	0.166955244	0.157657674	0.131702074	0.235125869
ENSG00000167104	BPIFB6	0	0	0	0	0	0
ENSG00000167103	PIP5KL1	0.341758703	0.443493738	0.312000046	0.257427115	0.245062788	0.35293823
ENSG00000239503	MARK2P8	0	0	0	0	0	0
ENSG00000167100	SAMD14	0.096036168	0.132901431	0.097795002	0.127496572	0.122745415	0.175689602
ENSG00000240265	AC099328.1	0	0	0	0	0	0
ENSG00000280739	EIF1B-AS1	0.099206219	0.069215366	0.11311344	0.145758571	0.135604432	0.187161164
ENSG00000244945	RUFY1-AS1	0.081812235	0.062280301	0	0.065567175	0.09586047	0.13422821
ENSG00000166851	PLK1	11.18718432	11.68335672	11.46520953	11.93912036	14.49467942	11.80641129
ENSG00000166856	GPR182	0	0	0	0	0	0
ENSG00000166855	CLPX	7.082565886	7.330962926	6.762334448	7.483750711	7.449491141	7.643611032
ENSG00000254608	RP11-56A10.1	0	0	0	0	0	0.052039448
ENSG00000163374	YY1AP1	6.201888463	6.895286779	6.498013742	6.619000065	6.496428518	6.300234327
ENSG00000163376	KBTBD8	0.729083567	0.851491402	0.722247671	0.525568122	0.723138829	0.592345216
ENSG00000163377	TAFA4	0	0	0	0	0	0
ENSG00000163378	EOGT	0.885407913	1.014326234	0.90487796	1.703587013	1.900758086	0.905380455
ENSG00000255148	AC239802.2	0	0	0	0	0	0
ENSG00000276746	Metazoa_SRP	0	0	0	0	0	0
ENSG00000255142	AP006621.2	0.141622284	0	0.271925046	0.151297025	0.442323514	0.185802816
ENSG00000276744	AC105137.2	0.081749449	0.041464252	0.039241216	0.131001083	0.063863624	0.107252032
ENSG00000255140	OR5BN2P	0	0	0	0	0	0
ENSG00000255147	AP003385.4	0	0	0	0	0	0
ENSG00000255146	AP004247.2	0.021280809	0	0.020430347	0	0.033249633	0
ENSG00000276740	AL445649.1	0.349181349	0.590636813	0.223521601	0.559708157	0.272737603	0.458264343
ENSG00000255144	AC025857.1	0	0	0	0	0	0
ENSG00000282393	AC016588.2	0.159738042	0.229664682	0.14059812	0.327162678	0.103966091	0.24459119
ENSG00000282390	AL392083.1	0	0	0	0	0	0
ENSG00000249830	LINC02162	0	0	0	0	0	0
ENSG00000227818	AL590408.1	0	0	0	0	0	0
ENSG00000056586	RC3H2	8.181056124	7.250083498	7.519347756	7.613987242	7.796767374	8.145386662
ENSG00000178882	RFLNA	0.064575646	0.080094712	0.068890913	0.038338076	0.011211741	0.047081652
ENSG00000227815	AL359265.1	0.050592112	0	0	0	0	0.066374842
ENSG00000227817	ARHGAP42P1	0	0	0	0	0	0.026704453
ENSG00000227811	INKA2-AS1	1.202310197	0.855526134	0.915548079	0.886034416	0.690824897	0.852447634
ENSG00000227813	Z82190.1	0	0	0	0	0	0
ENSG00000265411	RN7SL656P	0	0	0	0	0	0
ENSG00000128849	CGNL1	5.07998778	4.448392746	4.257300409	4.12668923	3.30114179	3.736222196
ENSG00000064393	HIPK2	13.58483461	12.36193425	13.172764	12.57692959	12.45994918	12.36944274
ENSG00000225526	MKRN2OS	0	0	0.015588759	0	0	0
ENSG00000225527	AL450384.1	0	0.098791342	0	0	0	0.383430174
ENSG00000241135	LINC00881	0	0	0	0	0	0
ENSG00000241134	BET1P1	0	0	0	0	0	0
ENSG00000225522	AL592114.2	0	0	0	0	0	0
ENSG00000225523	IGKV6D-21	0	0	0	0	0	0
ENSG00000225520	TTTY16	0	0	0	0	0	0
ENSG00000241130	AC012100.1	0	0	0	0	0	0
ENSG00000253460	IGKV2OR22-3	0	0	0	0	0	0
ENSG00000225528	Z82206.1	0	0	0	0	0	0.034784443
ENSG00000259502	AL132640.1	0	0	0	0	0	0
ENSG00000157005	SST	0	0	0	0	0	0
ENSG00000218776	MTATP6P31	0	0	0	0	0	0
ENSG00000184014	DENND5A	9.232015586	9.03831984	8.771982729	8.732139262	9.936920702	9.524026734
ENSG00000184012	TMPRSS2	0	0	0	0	0	0
ENSG00000162753	SLC9C2	0	0.006543837	0.012386	0	0	0
ENSG00000253465	IGHVIV-44-1	0	0	0	0	0	0
ENSG00000179820	MYADM	11.75496072	11.80675524	9.724694413	8.334000246	5.575312376	4.517419907
ENSG00000179826	MRGPRX3	0	0	0	0	0	0
ENSG00000162426	SLC45A1	0.916720466	0.67868627	0.844104574	0.706577638	0.657335137	0.749478809
ENSG00000275788	Metazoa_SRP	0	0	0	0	0	0
ENSG00000148704	VAX1	0	0	0	0	0	0
ENSG00000268204	AC008763.1	0	0	0	0	0	0
ENSG00000268205	AC005261.1	7.130729012	6.968278035	6.393096013	6.862729293	7.037661754	7.536377487
ENSG00000213652	HMGB3P30	0	0	0	0	0	0
ENSG00000279189	AP003972.1	0	0	0	0	0	0
ENSG00000268201	AC020915.1	0.511827346	0.593614165	0.561648822	0.312497128	0.571057385	0.095941818
ENSG00000268203	AC010503.3	0	0	0	0	0	0
ENSG00000279184	RP3-323A16.1	0	0	0	0.000794548	0	0
ENSG00000279187	AC027601.4	0	0.016438688	0	0.069247953	0	0.021260274
ENSG00000279186	FP236315.2	0	0	0	0	0	0
ENSG00000279181	AC110801.1	0	0	0	0	0	0
ENSG00000268209	AC114786.4	0	0	0	0	0	0
ENSG00000279183	AC010412.1	0	0	0	0	0	0
ENSG00000279182	CR559946.2	0	0.041171367	0	0.043358582	0	0
ENSG00000204118	NAP1L6P	0	0	0	0	0	0
ENSG00000213657	RPL31P44	0	0	0	0	0	0.139968169
ENSG00000204113	BMP2KL	0	0	0	0	0	0
ENSG00000204110	LINC02520	0.149797872	0	0.143811384	0.080015559	0	0
ENSG00000204116	CHIC1	2.634782686	3.022955768	2.748041202	3.111305052	3.537694285	1.656290346
ENSG00000204117	AL162293.1	0	0	0	0	0	0
ENSG00000250626	AC093909.4	0	0	0	0	0	0
ENSG00000137145	DENND4C	5.112754247	5.260693496	5.145972906	5.044918642	5.331985123	5.581793921
ENSG00000137142	IGFBPL1	0	0	0	0	0	0
ENSG00000259274	AC107241.1	0	0	0.177941735	0	0	0
ENSG00000250623	AL136360.2	0	0	0	0	0	0
ENSG00000205076	LGALS7	0	0	0	0	0	0
ENSG00000105011	ASF1B	24.45273543	22.20085378	21.6005396	24.98689471	22.8250998	23.91324574
ENSG00000233888	MTCO2P17	0	0	0	0	0	0
ENSG00000252257	RN7SKP265	0	0	0	0	0	0
ENSG00000233882	LINC01680	0	0	0	0	0	0
ENSG00000233880	AL161722.2	0	0	0	0	0	0
ENSG00000233887	AL354685.1	0.114566144	0.046519799	0.066005738	0	0	0
ENSG00000233884	AL772337.2	0	0	0	0	0	0
ENSG00000233885	YEATS2-AS1	0.078655824	0.087801851	0.083071958	0.100853394	0.04914991	0.051612099
ENSG00000270371	AL122127.1	0	0	0	0	0	0
ENSG00000283118	AC009951.5	0	0	0	0	0	0
ENSG00000283117	MGC4859	0	0	0	0	0	0
ENSG00000250629	AC091435.2	0.213561391	0	0	0.152100372	0	0
ENSG00000270379	HEATR9	0	0	0	0	0	0
ENSG00000283110	AC141257.4	0	0	0	0	0	0
ENSG00000278582	AC027139.2	0	0	0	0	0	0
ENSG00000278580	AL162373.1	0	0	0	0	0	0
ENSG00000104756	KCTD9	14.84413048	14.17259296	14.72188881	15.08382164	15.56751141	16.22564788
ENSG00000278586	AC005088.1	0	0	0	0	0	0
ENSG00000278588	H2BC10	0.105566217	0.107088778	2.837626345	0	0.164939123	0.969767254
ENSG00000278589	ZACNP1	0	0	0	0	0	0
ENSG00000001561	ENPP4	12.20037775	12.07449101	12.74353871	11.97435518	12.77792314	13.07286635
ENSG00000159128	IFNGR2	7.11964556	7.314833268	7.588828636	7.636046599	10.39242597	7.551485967
ENSG00000122912	SLC25A16	1.329200188	1.555638347	1.68790312	1.855599966	1.981521242	1.758530928
ENSG00000258451	EGILA	0	0	0	0	0	0
ENSG00000258456	PTCD2P1	0	0	0	0	0	0
ENSG00000253259	AC103726.1	0	0	0	0	0	0
ENSG00000253258	AC068228.1	0	0	0	0	0	0
ENSG00000257976	AL079352.1	0	0	0	0	0	0
ENSG00000253251	SHLD3	2.070199168	2.081500163	2.061305643	2.232614516	2.335620233	1.937097831
ENSG00000129038	LOXL1	4.39730252	4.947837375	5.217730827	3.9360526	4.376115338	4.374714467
ENSG00000253252	AC022784.2	0	0	0	0	0	0
ENSG00000154065	ANKRD29	0.023934561	0.064776925	0.118735811	0.051152009	0.074778964	0.031411632
ENSG00000205240	OR7E36P	0	0	0	0	0	0
ENSG00000251311	LINC02214	0	0	0	0	0	0
ENSG00000271715	AC012640.3	0.093536578	0	0	0	0	0
ENSG00000102128	RAB40AL	0.117375121	0.190594157	0.045082728	0.07525106	0.14670373	0.154052926
ENSG00000107223	EDF1	71.75143131	68.75740536	70.23925636	76.19604787	73.93253751	75.43865309
ENSG00000279547	AC009491.1	0	0	0	0	0	0
ENSG00000258399	AL117190.1	0.181272314	0.14151527	0.174054658	0.208599207	0.174274265	0.32941562
ENSG00000152969	JAKMIP1	0	0	0	0.008616073	0	0
ENSG00000232823	TXNP1	0	0	0	0	0	0
ENSG00000232821	AC003986.2	0	0	0	0	0	0
ENSG00000232827	LINC01189	0	0	0	0	0	0
ENSG00000232825	AL445433.2	0	0	0.015178206	0	0.024701968	0.020742138
ENSG00000232824	PRR13P1	0	0.100002021	0	0	0	0
ENSG00000136457	CHAD	0	0	0	0	0	0
ENSG00000232829	GSTO3P	0	0	0	0	0	0
ENSG00000232828	AC231533.1	0.086963738	0.132370888	0	0	0	0.057046486
ENSG00000146352	CLVS2	0.130390601	0.099245369	0.134581826	0.174161746	0.142584153	0.196794571
ENSG00000120519	SLC10A7	0.895402927	0.750994586	0.735373362	0.604917525	0.664695648	0.626418854
ENSG00000155330	C16orf87	3.426424632	3.234828229	3.24223679	3.468655616	3.415803893	3.621190583
ENSG00000235890	TSPEAR-AS1	0	0	0	0	0	0
ENSG00000278635	AC141557.2	0	0	0	0	0	0
ENSG00000037749	MFAP3	3.73823332	3.518707923	4.036048938	2.535527407	3.762645013	3.818860891
ENSG00000273055	AC005046.1	0.064353166	0.718289379	0.432469593	0.481314603	0.200991805	0.168857599
ENSG00000273056	AL354694.1	0.413158068	0.209662793	0.330593806	0.073575951	0.322708363	0.090356164
ENSG00000273051	OR51F4P	0	0	0	0	0	0
ENSG00000170523	KRT83	0.107233911	0.087063411	0.102968951	0	0	0.028142933
ENSG00000170522	ELOVL6	18.01940805	16.73193111	17.75767651	16.62088247	15.64850841	16.56916875
ENSG00000170525	PFKFB3	8.841178045	7.357232892	7.615525158	8.062457194	7.897218654	6.570075565
ENSG00000273058	AL359921.2	0.962779654	0.45098737	0.711111538	0.633130721	0.809880615	0.194357274
ENSG00000164548	TRA2A	9.341795322	8.526044287	8.285770423	9.789254773	9.513036161	9.024390846
ENSG00000198553	KCNRG	0.017247311	0.017496065	0.066232172	0.073702153	0	0.045255574
ENSG00000198551	ZNF627	1.921711122	2.007281314	1.979990929	0.624449278	1.931115114	1.408529709
ENSG00000198556	ZNF789	0.538470196	0.473412734	0.492125453	0.621546161	0.715221818	0.631114981
ENSG00000198554	WDHD1	5.64503152	4.797764224	4.724559121	4.984594377	4.842948491	5.070072422
ENSG00000198555	AC133561.1	0	0	0	0	0	0
ENSG00000241907	RPS20P4	0	0	0	0	0	0
ENSG00000163612	FAM86KP	0.040750485	0	0.078243884	0	0	0
ENSG00000241905	NDUFS6P1	0	0	0	0	0	0
ENSG00000075223	SEMA3C	82.13322437	79.16809274	83.28118793	86.65881545	80.53283594	84.56797493
ENSG00000227035	MTATP6P18	0	0	0	0	0	0
ENSG00000164542	KIAA0895	1.295579909	1.157417088	1.195759317	1.18211158	1.389642318	1.242326558
ENSG00000160714	UBE2Q1	20.6111007	21.27127298	20.78666225	20.3047033	20.24736214	20.74555381
ENSG00000160712	IL6R	0.778337266	0.698438259	0.798443481	0.879855896	0.147185026	0.688171389
ENSG00000160710	ADAR	22.82420125	22.23034125	23.34006191	24.74783764	22.78296222	24.29534696
ENSG00000215160	OR7E122P	0	0	0	0	0	0
ENSG00000136950	ARPC5L	7.705037743	8.445371974	8.304394998	9.510636883	8.361279437	8.333594048
ENSG00000215162	LINC00269	0	0	0	0	0	0
ENSG00000215165	TCEA1P3	0	0	0	0	0	0
ENSG00000083307	GRHL2	0	0	0	0	0	0
ENSG00000096080	MRPS18A	16.62560327	18.97654168	16.79393306	18.582832	17.51360291	17.67238636
ENSG00000280055	TMEM75	0	0	0	0	0	0
ENSG00000267458	AC092069.1	0	0	0	0	0	0
ENSG00000280054	AC004241.5	0	0	0	0	0	0
ENSG00000258869	LINC02312	0	0	0	0	0	0
ENSG00000267459	AC006116.27	0	0.053969344	0.102151737	0.113672897	0	0.279265426
ENSG00000175467	SART1	13.20374836	14.40265702	14.90116247	15.11780668	15.11084244	15.14001617
ENSG00000237864	LINC00322	0	0	0	0	0	0
ENSG00000181214	OR8G2P	0	0	0	0	0	0
ENSG00000175463	TBC1D10C	0.00418008	0	0	0	0	0
ENSG00000105402	NAPA	5.590681671	5.254324359	5.64880689	5.847829053	6.022815939	5.753959372
ENSG00000105401	CDC37	15.29659049	22.09256858	17.74666336	16.31233215	14.8670757	18.08582422
ENSG00000279979	AC012629.4	0.155292389	0	0	0	0	0
ENSG00000105404	RABAC1	10.97685453	11.89858481	12.86106954	12.78913028	12.36909064	12.75436633
ENSG00000131459	GFPT2	7.586197358	8.536456357	8.602392784	7.414940145	6.972263847	7.469358682
ENSG00000279976	AC073862.4	0	0	0	0	0	0
ENSG00000105409	ATP1A3	0.069344655	0.135336888	0.163892965	0.153903039	0.11666406	0.224027674
ENSG00000279970	AC023024.2	0	0.020472064	0	0	0	0
ENSG00000279971	AC020910.7	0	0	0	0	0	0
ENSG00000279972	AL356596.1	0	0	0	0	0	0
ENSG00000222005	LINC01118	0	0.048111964	0.079662097	0.012663824	0	0.062223596
ENSG00000092140	G2E3	1.963921941	1.731759826	1.817127808	1.813462901	2.229468579	1.750897819
ENSG00000181218	H2AW	9.570830753	11.58263043	12.20932941	12.14761509	13.05587353	11.26351634
ENSG00000132185	FCRLA	0.050317101	0.037134644	0.061486236	0.02444096	0.064306762	0.066031998
ENSG00000108639	SYNGR2	4.144523075	4.783484448	4.861753893	4.606397541	9.174871186	4.640957644
ENSG00000219314	AL034372.1	0	0	0	0	0	0
ENSG00000132182	NUP210	27.0330729	27.10009674	25.35287038	26.40135573	25.27717356	24.54347342
ENSG00000267450	OR1AB1P	0	0	0	0	0	0
ENSG00000237999	ACTG1P19	0.036040079	0.036559878	0	0	0.056309862	0.047283154
ENSG00000222009	BTBD19	4.614365401	4.172148233	3.626756643	4.245763163	4.419347018	3.191381658
ENSG00000237994	AC003659.1	0	0	0	0	0	0
ENSG00000150681	RGS18	0	0	0	0	0	0
ENSG00000237990	CNTN4-AS1	0	0	0	0	0	0
ENSG00000237991	RPL35P1	12.93412365	11.36135905	11.47943926	12.8917891	14.77183793	10.84110969
ENSG00000237992	LINC01808	0	0	0	0	0	0
ENSG00000237993	AL365318.1	0	0	0	0	0	0
ENSG00000244249	AC063955.1	0	0	0	0	0	0
ENSG00000014919	COX15	13.77733272	13.58867675	13.69778464	14.03172737	13.478457	14.55733839
ENSG00000188029	CTSL3P	0	0	0	0	0	0
ENSG00000267456	AC023043.3	0	0	0	0	0	0
ENSG00000244247	LINC01995	0	0	0	0	0	0
ENSG00000131981	LGALS3	15.07956824	17.39806421	18.16124495	15.9470495	16.19607867	16.11108141
ENSG00000131982	UBE2L2	0	0	0	0.100159336	0.146484396	0.246004661
ENSG00000188026	RILPL1	2.347475563	2.580345039	2.235780149	2.192348578	2.42834836	2.147516284
ENSG00000225640	LINC01729	0	0	0	0	0	0
ENSG00000273946	RN7SL733P	0	0	0	0	0	0
ENSG00000166337	TAF10	6.486356282	6.801253483	6.469873894	6.908643186	6.99031462	6.899855763
ENSG00000240747	KRBOX1	0	0	0	0	0	0
ENSG00000272097	AL024498.1	0.432703967	0.490796994	0.464337832	0.326369242	0.318105683	0.267246407
ENSG00000272094	AC091614.1	0	0	0	0	0.214404646	0
ENSG00000272092	AC087623.2	0.109892701	0.111514637	0.422003896	0.117399877	0.171640878	0.384562225
ENSG00000084652	TXLNA	36.77315525	35.84204836	35.13272165	36.60463849	35.48574121	34.35041093
ENSG00000214691	LINC01913	0	0	0	0	0	0
ENSG00000214694	ARHGEF33	0	0	0.008769783	0.004879441	0.028537757	0
ENSG00000214695	NPAP1P2	0	0	0	0	0	0
ENSG00000172167	MTBP	2.424824565	1.993494411	2.21861316	2.364636472	2.635644601	2.069886459
ENSG00000230485	AC000077.1	0	0	0	0	0	0
ENSG00000172164	SNTB1	0.321277033	0.307146572	0.406823984	0.248770807	0.32731145	0.348316307
ENSG00000230483	AC124057.1	0	0	0	0	0	0
ENSG00000230480	AC093142.1	0	0	0	0	0	0
ENSG00000260592	AC130456.3	0	0	0	0	0	0
ENSG00000174576	NPAS4	0.010085438	0.010230899	0	0.010774412	0	0
ENSG00000214342	ATP5PBP2	0	0	0	0	0	0
ENSG00000148386	LCN9	0	0	0	0	0	0
ENSG00000214347	AC011491.1	0	0	0	0	0	0
ENSG00000214344	OR4F13P	0	0	0	0	0	0
ENSG00000020426	MNAT1	5.091335347	4.781681745	5.552337248	3.89739511	5.072822594	5.329547878
ENSG00000233440	HMGA1P6	0	0	0	0	0	0
ENSG00000204959	ARHGEF34P	0	0	0	0.009481102	0	0
ENSG00000233441	CYP2AB1P	0	0	0	0	0	0
ENSG00000064932	SBNO2	10.29399552	10.52585543	10.29442848	10.21439787	10.18793726	9.380968572
ENSG00000229154	KCNQ5-AS1	0	0	0	0	0	0
ENSG00000101871	MID1	3.622349294	3.541042418	3.40082798	2.281218598	3.779610484	3.17237077
ENSG00000138115	CYP2C8	0.490899732	0.271737761	0.250968496	0.252061145	0.567675882	0.301215804
ENSG00000138111	MFSD13A	2.400482841	2.485464617	3.060636182	3.395872138	3.324830609	2.946360822
ENSG00000172789	HOXC5	0.935750827	1.401873614	1.433272322	0.833277004	1.252966172	0.906469048
ENSG00000275475	IGHV3-54	0	0	0	0	0	0
ENSG00000172785	CBWD1	1.490462635	1.519473097	1.484346939	1.550705967	1.531070447	1.431993261
ENSG00000275476	AC009318.4	0.66198718	0.335892789	0.238354053	0.442150034	0	0.651565147
ENSG00000138119	MYOF	86.98239779	82.8079917	86.59448069	80.3502994	76.57295057	81.69276182
ENSG00000172780	RAB43	3.018376389	0.957253041	1.726056719	0.978271521	3.718384291	3.786604686
ENSG00000150201	FXYD4	0	0	0	0	0	0
ENSG00000144724	PTPRG	3.584643007	3.613774466	3.398199955	2.93227054	3.368629831	3.127857841
ENSG00000156689	GLYATL2	1.808241029	2.15809622	2.000074929	1.762197904	2.304995847	2.050415546
ENSG00000271547	AC117498.2	0.314760968	0.079845058	0.453385791	0	0	0.30989562
ENSG00000271546	AC245389.1	0	0	0	0	0	0
ENSG00000271543	AC021443.1	0	0	0	0	0	0
ENSG00000236119	AP000688.3	0	0	0	0	0	0
ENSG00000236118	AC245517.4	0	0	0	0	0	0
ENSG00000236111	AL603882.1	0.590553931	0.659222998	0.340205784	0.441735134	0.553485122	0.852501208
ENSG00000236110	OR2AM1P	0	0	0	0	0	0
ENSG00000236117	LINC01639	0	0	0	0	0	0
ENSG00000236116	AC064853.1	0	0	0	0	0	0
ENSG00000236115	AL136097.2	0	0	0	0	0	0
ENSG00000236114	AL450326.2	0	0	0	0	0	0
ENSG00000196924	FLNA	176.023528	183.8339335	185.6632363	166.0707268	170.5325123	166.051356
ENSG00000224922	AL050303.1	0	0	0	0	0	0
ENSG00000224924	LINC00320	0	0	0	0	0	0
ENSG00000196923	PDLIM7	11.00836393	10.92666151	12.37930788	11.65411971	11.5008319	10.93082053
ENSG00000196922	ZNF252P	2.090437567	1.200143955	1.705672624	1.831186197	1.565351541	1.78552539
ENSG00000174780	SRP72	40.41003364	42.05655378	39.6326068	40.92136759	41.15592993	41.11356258
ENSG00000260596	DUX4	0	0	0	0	0	0
ENSG00000232314	PSMC1P13	0	0	0	0	0	0
ENSG00000265579	AC023301.1	0	0	0	0	0	0
ENSG00000265574	WDR45BP1	0.664404536	0.475969178	0.375251278	0.334101051	0.305229895	0.307736308
ENSG00000173786	CNP	11.37815283	10.83405344	12.57501239	14.06145486	12.66161513	13.88652436
ENSG00000117877	CD3EAP	2.508840178	2.014365765	2.692932827	2.364689714	3.312531103	2.427011497
ENSG00000233693	PBX1-AS1	0	0	0	0	0	0
ENSG00000233691	AL354714.4	0	0	0	0	0	0
ENSG00000181803	OR6S1	0	0	0	0	0	0
ENSG00000235029	MNX1-AS2	0	0	0	0	0	0
ENSG00000233699	TTTY18	0	0	0	0	0	0
ENSG00000238183	RPS27P5	0	0	0	0	0	0
ENSG00000232124	AP001057.1	0	0	0	0	0	0
ENSG00000232125	DYTN	0	0	0	0.019139579	0	0
ENSG00000238186	AL603839.2	0	0	0	0	0	0
ENSG00000203620	AL354919.1	0	0	0	0.019037818	0	0
ENSG00000238184	CD81-AS1	0.03057448	0.046538605	0.058705217	0.032663136	0.023885141	0.040112505
ENSG00000238185	AL353680.1	0	0	0	0	0	0
ENSG00000238188	AL049733.1	0	0	0	0	0	0
ENSG00000238189	ENOX1-AS2	0	0	0	0	0	0
ENSG00000232128	MTCO3P45	0	0	0	0	0	0
ENSG00000116473	RAP1A	10.18719406	10.40468793	10.21928301	10.75902473	10.44265014	11.72875985
ENSG00000112996	MRPS30	9.789280699	9.166777521	9.551513127	8.877271472	10.07640886	8.986393411
ENSG00000280378	AL353898.3	0.160401733	0.116264798	0.132011475	0.048966786	0.143192872	0.180433425
ENSG00000112992	NNT	16.81790114	16.38288122	16.48424041	17.24990897	16.72753622	17.50486592
ENSG00000116478	HDAC1	43.57088047	39.61209274	40.45176488	43.55475327	44.1635527	42.87918083
ENSG00000215871	AC104457.1	0	0	0	0	0	0
ENSG00000223656	HMGB3P10	0	0	0	0	0	0
ENSG00000223657	KRT8P51	0	0	0	0	0	0
ENSG00000223655	RAB9AP3	0	0	0	0	0	0
ENSG00000223652	AC106786.1	0.697553981	0.677151072	1.019177325	0.583345908	0.758031844	0.995070368
ENSG00000223653	AL078459.1	0	0.017406495	0.0658931	0	0	0
ENSG00000223650	UHRF2P1	0	0	0	0	0	0
ENSG00000223651	AL049812.1	0	0	0	0	0	0
ENSG00000274704	Metazoa_SRP	0	0	0	0	0	0
ENSG00000252595	RN7SKP82	0	0	0	0	0	0
ENSG00000274701	Metazoa_SRP	0	0	0	0	0	0
ENSG00000223658	C1GALT1C1L	0.274510042	0.24376021	0.1976793	0.256673743	0.482410454	0.135116606
ENSG00000099866	MADCAM1	0.06402733	0.079414623	0.081967146	0.091219424	0.066676697	0.112042099
ENSG00000151150	ANK3	0.123907076	0.119712079	0.118968561	0.112278043	0.119234734	0.106677937
ENSG00000099864	PALM	0.019980479	0.106467192	0.062356973	0.032031462	0.007806436	0.045898301
ENSG00000270638	AL023806.1	0.243885523	0.049510156	0.046832452	0.13031226	0.190467897	0.160031935
ENSG00000270639	ECM1P1	0	0	0	0	0	0
ENSG00000099860	GADD45B	4.021539748	5.035652057	5.578992222	4.076693798	3.869676654	2.950030864
ENSG00000270634	AC005518.2	0	0	0	0	0	0
ENSG00000218991	CCNG1P1	0	0	0	0	0	0
ENSG00000218996	ARL4AP5	0.335665414	0.204412473	0.128926065	0.071733481	0.20971599	0.176186978
ENSG00000270632	AL356575.1	0	0	0	0	0	0
ENSG00000021488	SLC7A9	0.031753207	0	0	0.011307462	0	0
ENSG00000266179	AC025627.3	0	0	0	0	0	0
ENSG00000106245	BUD31	19.49314315	19.57189654	19.43922664	19.40526997	18.51143139	19.08511871
ENSG00000106244	PDAP1	85.1873898	86.48737133	87.38103892	89.18877737	91.5181948	88.19857511
ENSG00000072210	ALDH3A2	2.145999988	2.54215773	1.997802405	3.049997682	3.00754236	2.015348343
ENSG00000166484	MAPK7	1.229111831	1.036160567	1.182471631	1.297686716	1.132146255	1.365677009
ENSG00000266171	AP001020.3	0	0	0	0	0	0
ENSG00000269300	AC008734.1	0	0	0	0	0	0
ENSG00000266173	STRADA	1.387445847	1.551642213	1.48551782	1.372847194	1.611293677	1.386648291
ENSG00000269307	AC010463.1	0	0	0	0	0	0
ENSG00000266176	RP11-855A2.5	0.194303037	0	0	0.311364892	0.151791802	0
ENSG00000100836	PABPN1	13.84792978	12.15313565	13.7322984	12.75362451	12.96548951	10.70269948
ENSG00000257629	AC006199.1	0	0	0	0	0	0
ENSG00000236809	SNX25P1	0.385762313	0.685100639	0.601886852	0.412218203	0.979242856	0.379689042
ENSG00000236801	RPL24P8	9.163033449	8.524175006	9.530902273	8.522060734	8.349837193	7.015023763
ENSG00000236800	AC068898.1	0	0	0	0	0	0
ENSG00000236803	SDAD1P4	0	0	0	0	0	0
ENSG00000236804	RPS3AP12	0	0	0	0	0	0
ENSG00000236807	AC092066.1	0	0	0	0	0	0
ENSG00000236806	RPL7AP15	0	0.051321792	0	0	0	0
ENSG00000230197	AC007952.3	0	0	0	0	0	0
ENSG00000243694	LINC02027	0	0	0	0	0	0
ENSG00000228367	AC108120.1	0	0	0	0	0	0
ENSG00000153790	C7orf31	1.223430492	1.254960495	1.414654912	1.166745231	1.1508203	1.37258017
ENSG00000228125	AKIRIN1P2	0	0.071580394	0	0	0.110248782	0
ENSG00000228124	AL096678.1	0.255640225	0	0.163615917	0.455264653	0	0
ENSG00000228127	LINC01649	0	0	0	0	0	0
ENSG00000250877	AC095056.1	0	0	0	0	0	0
ENSG00000228121	PHBP3	0.049109559	0	0	0	0	0
ENSG00000228120	AP001631.1	0.076465264	0.116390752	0	0	0	0
ENSG00000228123	AL162726.2	0	0	0	0	0	0
ENSG00000228122	MTND1P17	0	0	0	0	0	0
ENSG00000243695	AL353729.1	0.055862123	0.170059821	0.160888985	0	0	0.073288889
ENSG00000234409	CCDC188	0.645166642	0.654754071	0.763987084	0.91920148	1.075026979	0.508039918
ENSG00000142765	SYTL1	0.157172415	0.369384767	0.305785433	0.247504549	0.258449803	0.233415402
ENSG00000250878	METTL21EP	0.039888326	0.013487876	0.06382373	0	0.062301383	0.017443967
ENSG00000113643	RARS1	24.25975483	26.10224367	23.14363521	26.12233047	24.60965372	25.18160839
ENSG00000113645	WWC1	1.127252911	1.556042443	1.450360699	1.258436859	1.225171547	1.217961807
ENSG00000113649	TCERG1	6.832071101	7.54750231	6.740936011	7.49325192	6.771240579	6.810484449
ENSG00000113648	MACROH2A1	7.40273711	7.351881786	6.917480968	7.846016718	7.674314273	7.37953043
ENSG00000224857	LINC01691	0	0	0	0	0	0
ENSG00000169432	SCN9A	0.355114164	0.390810033	0.451659003	0.376998199	0.345812218	0.45092415
ENSG00000169435	RASSF6	0	0	0	0	0	0
ENSG00000264769	AC145207.8	0	0	0	0	0	0
ENSG00000169436	COL22A1	0	0	0	0	0	0
ENSG00000169439	SDC2	5.990737897	5.487485357	5.236268466	6.754675645	5.292359751	5.110531464
ENSG00000260419	AC138869.2	0	0	0	0	0	0
ENSG00000264765	AC098850.2	0	0	0	0	0	0
ENSG00000260418	AL023284.4	0.215084111	0.32738789	0.206488538	0.2297773	0.168026219	0
ENSG00000241229	RN7SL443P	0	0	0	0	0	0
ENSG00000189030	VHLL	0	0	0	0	0	0
ENSG00000189037	DUSP21	0	0	0	0	0	0
ENSG00000262089	AC040977.1	1.875952007	1.784766056	1.688630751	1.37811967	1.465326472	1.692575285
ENSG00000215029	TCP11X2	0	0	0	0	0	0
ENSG00000111644	ACRBP	0.021942569	0.022266425	0	0.007813849	0	0
ENSG00000111647	UHRF1BP1L	4.196055484	4.253485804	4.386202268	4.504417019	4.213850272	4.625098274
ENSG00000111641	NOP2	3.227677163	3.843401724	2.729898888	3.249708123	3.388305198	3.001013517
ENSG00000111640	GAPDH	760.3519453	769.2736841	682.2212627	694.9689941	714.8884012	813.4614825
ENSG00000111642	CHD4	34.3512722	31.73162198	30.60831088	34.38969128	33.21100287	33.1843629
ENSG00000267227	AC005324.6	0	0	0	0	0	0
ENSG00000267226	AC104971.1	0.399146918	0.742681821	0.766486527	0.284358959	0.259786238	0.6548205
ENSG00000267225	WDR7-OT1	0	0	0.136684448	0	0	0
ENSG00000267224	AC005498.1	0	0	0	0	0.135143669	0
ENSG00000267223	AC005597.1	0	0	0	0	0	0
ENSG00000267222	AC107993.1	0	0	0	0.062819233	0	0
ENSG00000103569	AQP9	0	0	0	0	0	0
ENSG00000267220	AC011447.2	0	0	0	0	0	0
ENSG00000142494	SLC47A1	0.373785951	0.467400687	0.4069528	0.295996825	0.177260088	0.407342509
ENSG00000215325	ASS1P10	0	0	0	0	0	0
ENSG00000267228	AC012254.2	0.050088081	0	0	0	0	0
ENSG00000254016	ALG1L10P	0	0	0	0	0	0
ENSG00000263935	TOMM20P3	0	0	0	0	0	0
ENSG00000263934	SNORD3A	0.177304747	0.431897958	10.04468409	0.189492872	0.166191961	0.232709578
ENSG00000114030	KPNA1	6.540258077	6.653566235	6.059559892	6.152084159	6.71181027	6.386495384
ENSG00000263931	RP11-180P8.1	0.161529031	0.081929366	0.310147442	0	0	0
ENSG00000270446	AL136363.1	0	0	0	0	0	0
ENSG00000204334	ERICH2	0.93678882	0.679084921	1.413467293	0.57202992	1.045302592	1.229467529
ENSG00000263938	AC100832.2	0	0.052578382	0	0.166114775	0	0
ENSG00000261687	AC068724.2	0	0	0	0	0	0
ENSG00000261685	RP11-401P9.4	0	0	0	0	0	0
ENSG00000254015	MTND4LP26	0	0	0	0	0	0
ENSG00000261683	LINC00838	0	0	0	0	0	0
ENSG00000261682	AC145350.4	0	0	0	0	0	0
ENSG00000261680	AC093249.5	0	0	0	0	0	0
ENSG00000156313	RPGR	0.549749124	0.550525904	0.489385739	0.727494304	0.597170934	0.697611187
ENSG00000039537	C6	0.014413449	0.029249936	0	0	0	0
ENSG00000261689	AGGF1P4	0	0	0	0	0	0
ENSG00000254013	MAP2K1P1	1.083251748	1.408519339	1.07256096	1.012831116	1.374896535	0.932989317
ENSG00000262332	AC136624.1	0	0	0	0	0	0
ENSG00000254010	RP11-103H7.5	0.083100679	0	0.079779662	0	0	0.109024793
ENSG00000109220	CHIC2	19.09267424	18.95065283	20.86073621	20.13284271	20.20700141	20.67580099
ENSG00000270440	AC012175.1	0	0	0	0	0	0
ENSG00000262339	AC130371.1	0	0	0	0	0	0
ENSG00000225724	ASH2LP3	0	0	0	0.052336608	0	0
ENSG00000012048	BRCA1	1.861993505	1.933444051	1.765470243	1.716569912	1.990992477	2.117014303
ENSG00000225726	AC007000.3	0.082588765	0	0	0	0.129038616	0
ENSG00000115268	RPS15	63.04514352	63.63300993	64.22710066	64.39797375	65.18422413	64.0227442
ENSG00000225720	AL031846.1	0.701133351	0.711549107	0.528950089	0.642171111	0.625911556	0.460126182
ENSG00000225721	AL592166.1	0.040874724	0	0	0	0.063863624	0
ENSG00000225722	BX890604.1	0	0	0	0	0	0
ENSG00000225723	MTND6P15	0	0	0	0	0	0
ENSG00000264663	KRT8P34	0	0	0	0	0	0
ENSG00000225728	AL034399.1	0	0	0	0	0	0
ENSG00000251164	HULC	0.07233944	0	0	0.077281214	0	0
ENSG00000229654	LINC02526	0.191984385	0	0	0	0	0
ENSG00000263680	AC007639.1	0.048284188	0.146990481	0.370836557	0.154747978	0.52792938	0
ENSG00000263683	AC005154.3	0	0.095552282	0.090429406	0	0	0
ENSG00000229657	AL391822.1	0.143134266	0.145270901	0	0	0	0
ENSG00000263684	AC005209.1	0	0	0	0	0	0
ENSG00000229652	AL359837.1	0	0	0	0	0	0
ENSG00000149716	LTO1	0.396198934	0.442546339	0.509601166	0.750872249	0.945901621	0.464383699
ENSG00000263688	AC025887.1	0	0	0	0	0	0
ENSG00000251166	OR7E163P	0	0	0	0	0	0
ENSG00000276085	CCL3L3	0	0	0	0	0	0
ENSG00000266208	AC080112.1	0	0	0.018439998	0	0	0
ENSG00000184254	ALDH1A3	6.832401021	8.267575359	8.050220907	7.110239621	7.561370914	7.733906588
ENSG00000259316	AC087632.2	0.232923634	0.132962503	0.3494352	0.046670275	0.375229368	0.181502741
ENSG00000254018	RP11-785H20.1	0	0	0	0	0	0
ENSG00000251168	AC025174.1	0	0	0	0	0	0
ENSG00000264660	AC107926.1	0	0	0	0	0	0
ENSG00000184258	CDR1	0	0	0	0	0	0
ENSG00000134612	FOLH1B	0	0	0	0	0	0
ENSG00000163170	BOLA3	2.354113636	2.801258223	2.303608063	2.571778059	3.160516804	2.280164781
ENSG00000163171	CDC42EP3	7.25633354	5.582369099	6.450522842	7.917763547	7.752367495	5.751167624
ENSG00000187783	TMEM72	0	0	0	0	0	0
ENSG00000280809	LINC00836	0	0	0	0	0	0
ENSG00000008226	DLEC1	0.00731286	0	0.00702061	0.007812428	0.005712891	0.009594182
ENSG00000225898	AC002075.1	0	0	0	0	0	0
ENSG00000166529	ZSCAN21	2.226642758	1.593297399	1.891489486	2.492230149	1.921939078	2.833129321
ENSG00000166526	ZNF3	1.346665803	1.189903156	1.105781465	2.108497415	1.311762712	1.344309322
ENSG00000166527	CLEC4D	0	0	0	0	0	0
ENSG00000225895	TRAPPC2P8	0	0	0	0	0	0
ENSG00000182362	YBEY	1.071926963	1.038959275	1.179540484	1.19691178	1.185331785	1.327780746
ENSG00000166523	CLEC4E	0	0	0	0	0	0
ENSG00000225891	DHDDS-AS1	0.076031623	0.077128212	0.145986225	0.162451248	0.118793584	0.099750472
ENSG00000169021	UQCRFS1	35.41272097	36.04449885	37.33467684	37.28429386	37.63929535	38.09231423
ENSG00000114698	PLSCR4	0.95285409	1.038259639	0.987098935	0.782395181	0.932270917	0.928035979
ENSG00000244437	IGKV3-15	0	0	0	0	0	0
ENSG00000244436	AC023050.1	0	0	0	0	0	0
ENSG00000229386	OR8B9P	0	0	0	0	0	0
ENSG00000229384	HMGB1P16	0	0	0	0	0	0
ENSG00000229385	CTNNA2-AS1	0.060120671	0	0	0	0	0
ENSG00000229382	BX322557.1	0	0	0	0	0	0
ENSG00000266200	PNLIPRP2	0	0	0	0	0	0
ENSG00000229380	PRKAR1B-AS2	0	0	0	0	0	0
ENSG00000260796	AC145285.3	0.148965662	0.226746428	0	0	0	0
ENSG00000260797	AC106734.1	0	0	0	0	0	0
ENSG00000251088	AC117473.1	0	0	0	0	0	0
ENSG00000260795	AC093519.1	0	0	0	0	0	0
ENSG00000260792	LINC02280	0	0	0	0	0	0
ENSG00000260793	AC003102.1	2.023520402	1.691187369	1.812264644	2.16226298	1.93913306	1.428282987
ENSG00000184788	SATL1	0	0	0	0	0	0
ENSG00000184789	OR4C10P	0	0	0	0	0	0
ENSG00000184786	TCTE3	0.367270378	0.315385431	0.393308393	0.51319055	0.57371868	0.556167416
ENSG00000184787	UBE2G2	6.975598275	6.420270113	7.252357044	6.849162433	6.765220459	6.73912957
ENSG00000251080	AC024132.2	0	0	0	0	0	0
ENSG00000184785	SMIM10	12.9862223	12.70088474	10.13075363	11.52654571	10.96122496	12.33582006
ENSG00000251087	ALG1L3P	0	0	0	0	0	0
ENSG00000260798	AC099314.1	0	0	0	0	0	0
ENSG00000260799	KRT8P50	0.027969909	0.312191142	0.161112753	0.119522545	0	0.03669541
ENSG00000231465	RP11-542K23.9	0	0	0	0	0	0
ENSG00000259256	LINC01895	0	0	0	0	0	0
ENSG00000181552	EDDM3B	0	0	0	0	0	0
ENSG00000259254	AC022405.1	0.155894297	0.158221408	0.074832086	0.083272006	0.365235821	0.102263565
ENSG00000264666	AC020558.1	0	0	0.181709913	0	0.295576183	0.124159999
ENSG00000259252	AC026583.1	0	0	0	0	0	0
ENSG00000259251	AC104590.1	0.078265311	0	0.030061002	0.06690285	0.048898357	0.082181651
ENSG00000259250	AC018904.1	0	0	0	0	0	0
ENSG00000119737	GPR75	0.513380347	0.77187714	0.346881217	0.467308959	0.68317513	0.299467605
ENSG00000269253	SIGLEC21P	0	0	0	0	0	0
ENSG00000168476	REEP4	10.87745871	10.51745058	11.16388923	11.24512834	11.31937613	10.96944862
ENSG00000168477	TNXB	0.015475769	0.02552182	0.014859149	0.008267517	0.018130904	0.017772924
ENSG00000259259	NPM1P42	0	0	0	0	0	0
ENSG00000259258	AC013553.1	0	0	0	0	0	0
ENSG00000112697	TMEM30A	42.95910239	59.08344986	34.22706574	59.47425259	58.43076877	59.66757147
ENSG00000112695	COX7A2	30.66858074	30.64247937	30.91693628	31.78002166	29.52390793	29.66011831
ENSG00000112699	GMDS	4.570272554	4.516110779	5.059317645	5.148703349	5.413310939	5.396329484
ENSG00000182093	GET1	3.062603008	3.019717976	3.158867572	2.827972345	3.529612234	4.438502956
ENSG00000182095	TNRC18	6.346053839	7.242263263	6.385906819	6.702678496	6.380661167	6.438581074
ENSG00000186788	SPATA31D3	0	0	0	0	0	0
ENSG00000108578	BLMH	7.009738523	7.649571461	6.047432401	7.566840372	6.771416676	6.293611364
ENSG00000186860	KRTAP17-1	0	0	0	0	0	0
ENSG00000108576	SLC6A4	0.009605332	0.0194942	0	0	0.005002532	0
ENSG00000260240	APOOP5	0	0	0.027561282	0	0.044854965	0
ENSG00000254563	AP002768.1	0	0	0	0	0	0
ENSG00000260242	AC091489.1	0	0	0	0	0	0
ENSG00000254561	AP003393.1	0	0	0	0	0	0
ENSG00000260244	AC104083.1	0	0	0	0	0	0
ENSG00000254567	UBTFL9	0	0	0	0	0	0
ENSG00000260246	AC000032.1	0	0	0	0	0	0
ENSG00000254565	MTND2P26	0	0	0.037525128	0	0	0
ENSG00000119514	GALNT12	0.711605289	0.75145797	0.738639845	0.575439199	0.781146381	0.744618987
ENSG00000254568	AP003501.1	0	0	0	0	0	0
ENSG00000227769	AC072062.1	0.02041316	0.020714443	0.013064915	0.043622614	0.021251883	0
ENSG00000227766	AL671277.1	0	0.082217771	0	0.043271254	0	0
ENSG00000227764	LINC01693	0	0.078438867	0	0	0	0
ENSG00000227765	MYL12BP2	0.3141462	0.318835733	0.150833424	0.083922569	0.122737902	0.1030625
ENSG00000227762	GUSBP8	0	0	0	0.126563638	0	0
ENSG00000227760	AC135001.1	0	0	0	0	0	0
ENSG00000258610	AF111169.1	0	0	0	0.119190999	0	0
ENSG00000074527	NTN4	6.269961479	5.858509236	5.931051301	5.024895468	4.515530408	5.242551582
ENSG00000258613	RPL21P7	0	0	0	0	0	0
ENSG00000258615	AL117187.1	0	0	0	0	0	0
ENSG00000258616	LINC02303	0	0	0	0	0	0
ENSG00000050130	JKAMP	5.929436495	5.672034967	6.203145079	6.591824034	6.364070531	6.461185975
ENSG00000258618	RPL21P9	0	0	0	0	0	0
ENSG00000258619	AL136298.2	0	0	0	0	0	0
ENSG00000169989	TIGD4	0.471780296	0.511808631	0.515454053	0.260765214	0.609934144	0.341604363
ENSG00000154269	ENPP3	0	0	0.027507289	0	0.033563969	0.065802551
ENSG00000169981	ZNF35	0.524757754	1.161933298	1.190896036	0.626278056	1.160422577	0.295155504
ENSG00000154262	ABCA6	0.027372105	0.01515197	0.009556579	0.010634415	0.01166079	0.016327971
ENSG00000154263	ABCA10	0.025568288	0.025946737	0.079782955	0	0.024960785	0.041944316
ENSG00000154265	ABCA5	0.577917477	0.527625442	0.572021091	0.581776462	0.505424045	0.550548917
ENSG00000227498	AC018359.1	0	0	0	0	0	0
ENSG00000227499	AC092647.2	0.158975212	0	0	0	0	0
ENSG00000242879	AC006335.11	0	0	0	0	0	0
ENSG00000187258	NPSR1	0	0	0	0	0	0
ENSG00000180209	MYLPF	0.058931471	0	0	0	0	0
ENSG00000274367	AC004233.3	0.096452587	0	0	0.103041619	0	0.759378085
ENSG00000164961	WASHC5	8.886158086	8.579705314	8.436677726	8.859076607	9.084096226	8.589681298
ENSG00000187257	RSBN1L	2.971387369	2.440439249	3.02385074	3.089725247	2.62162906	3.375291653
ENSG00000227493	AC239367.1	0	0	0	0	0	0
ENSG00000227494	USP9YP14	0	0	0	0	0	0
ENSG00000274364	AL110115.1	0	0	0.2121613	0	0.172642324	0
ENSG00000242875	RBMY1B	0	0	0	0	0	0
ENSG00000164967	RPP25L	14.80127145	16.49805727	16.8013795	18.88829746	15.85814244	15.93164427
ENSG00000258705	AC245505.2	0	0	0	0	0	0
ENSG00000282980	AC055839.1	0	0	0	0	0	0
ENSG00000282987	AC099753.1	0	0	0	0	0	0
ENSG00000186124	OR9M1P	0	0	0	0	0	0
ENSG00000282989	PDCL3P2	0.055862123	0	0.053629662	0	0	0
ENSG00000282988	AL031777.2	0.018707316	0.24677819	1.041644806	0.059955844	0.146084447	0.270024801
ENSG00000245479	LINC01585	0	0	0	0	0	0
ENSG00000165383	LRRC18	0	0	0	0	0	0
ENSG00000283058	AC009234.1	0	0	0	0	0	0
ENSG00000123447	TYRL	0	0	0	0	0	0
ENSG00000283057	AC010653.3	0.34673042	0.175865622	0.166436882	0	0.270869853	0
ENSG00000283052	LINC02456	0	0	0	0	0	0
ENSG00000123444	KBTBD4	3.761054344	3.688143772	2.55521363	3.585774552	3.49656498	4.024727238
ENSG00000283050	GTF2IP12	0.329478095	0.482267998	0.626610845	0.541643853	0.504801653	0.440733566
ENSG00000283051	LINC01668	0	0	0	0	0	0
ENSG00000183576	SETD3	4.319191395	4.348078598	4.593450594	4.359959693	4.059196554	4.345532704
ENSG00000183570	PCBP3	0	0	0	0.003920113	0	0
ENSG00000183571	PGPEP1L	0.018900718	0	0	0	0	0
ENSG00000183578	TNFAIP8L3	0.568922669	0.721715363	0.955928214	0.417944339	0.499926542	0.583317112
ENSG00000151838	CCDC175	0	0	0	0	0	0
ENSG00000237632	S100A11P1	0	0.261673867	0.123760758	0	0	0.169128204
ENSG00000250021	ARPIN-AP3S2	10.27853484	0.552396355	0.82644997	1.000945359	1.186452989	0.946933566
ENSG00000250020	AC113430.1	0	0	0	0	0	0
ENSG00000250027	AC022272.1	0.066425646	0.235909964	0.159427566	0.106445141	0.103732352	0.130765204
ENSG00000250026	TMPRSS11BNL	0	0	0	0	0	0.008831464
ENSG00000257037	RARS1P1	0	0	0	0	0	0
ENSG00000250024	AC122138.1	0	0	0	0	0	0
ENSG00000257038	AP002761.3	0.284701253	0.2167134	0.364491861	0.35492632	0.296523292	0.435935094
ENSG00000116863	ADPRS	23.19379697	25.3734523	25.85741043	25.42813172	23.87861618	23.92160942
ENSG00000255769	GOLGA2P10	3.018978225	4.653088859	4.324727579	4.77857981	3.934293951	4.470682632
ENSG00000255763	MRPS18CP4	0	0	0	0	0	0
ENSG00000255760	LINC02422	0	0	0	0	0	0
ENSG00000255767	RP13-512J5.1	0	0.096914072	0.275154559	0	0.149267948	0
ENSG00000202233	U3	0	0	0	0	0	0
ENSG00000006756	ARSD	1.845901042	1.679386035	1.752806958	1.920326994	1.829228112	1.744906984
ENSG00000006757	PNPLA4	0	0	0	0	0	0
ENSG00000154889	MPPE1	0.886764768	0.801840126	0.758611939	0.828559013	0.984781168	0.954210347
ENSG00000242299	AC073861.1	96.1140101	97.71960853	92.78774208	90.72027677	105.7992723	92.10529658
ENSG00000242296	DEFB109A	0	0	0	0	0	0
ENSG00000242295	AC087477.1	0	0	0	0	0	0
ENSG00000242294	STAG3L5P	8.007244581	7.614756536	7.709597077	8.041690712	8.34485206	8.142520579
ENSG00000242291	RPL36AP51	0	0	0	0	0	0
ENSG00000242290	ZBTB20-AS5	0	0	0	0	0	0
ENSG00000159459	UBR1	5.775186999	5.880738091	6.0091582	6.282104368	5.91986537	6.319053574
ENSG00000211934	IGHV1-2	0	0	0	0	0	0
ENSG00000211935	IGHV1-3	0	0	0	0	0	0
ENSG00000165684	SNAPC4	3.828894968	4.732986388	4.154119565	3.679705097	4.413884211	3.855738178
ENSG00000159450	TCHH	0.101485069	0.068662875	0.119093487	0.12048975	0.096883312	0.110988081
ENSG00000100483	VCPKMT	0.987772804	0.641272759	1.073928457	1.109828769	0.998439246	1.143855735
ENSG00000165685	TMEM52B	0	0	0	0	0	0
ENSG00000100485	SOS2	5.433476898	4.865750701	5.110815959	5.687953113	5.425962454	5.409716768
ENSG00000159455	LCE2B	0	0	0	0	0	0
ENSG00000211938	IGHV3-7	0	0	0	0	0	0
ENSG00000129562	DAD1	22.79271312	25.91675851	33.24646797	30.19996596	35.35709727	32.15837619
ENSG00000107651	SEC23IP	10.0911557	10.964457	9.963489015	10.14536682	9.73024517	10.45907089
ENSG00000006282	SPATA20	1.89816735	2.024316325	2.154576723	2.059829316	2.320247795	1.928208716
ENSG00000006283	CACNA1G	0.002142249	0.010867895	0.010283184	0	0	0
ENSG00000253642	AF279873.3	0	0	0	0	0	0
ENSG00000253643	AC024958.1	0	0	0	0.021462715	0	0
ENSG00000217442	SYCE3	0.10182463	0	0	0	0	0
ENSG00000266717	AC134407.1	0	0	0	0	0	0
ENSG00000253646	AC010476.1	0	0	0	0	0	0
ENSG00000253647	KCNIP1-OT1	0	0	0	0	0	0
ENSG00000253644	LINC02845	0	0	0	0	0	0
ENSG00000253645	AC108863.1	0	0	0	0	0	0
ENSG00000253648	AC018437.2	0	0	0	0	0	0
ENSG00000253649	PRSS51	0	0	0	0	0	0
ENSG00000174004	NRROS	0.08936668	0.064776102	0.061291042	0.177343415	0.179487318	0.117295658
ENSG00000237133	RASGRP3-AS1	0	0.120712498	0	0	0	0.156118343
ENSG00000198718	TOGARAM1	0.920934406	0.963700951	0.893399982	1.024910416	0.949143664	0.982969035
ENSG00000164037	SLC9B1	0	0.023578485	0.066920895	0.008274284	0.048392738	0.020322742
ENSG00000164035	EMCN	0	0	0	0.005116499	0.022441258	0
ENSG00000164032	H2AZ1	86.15904756	81.37978756	78.92508059	89.39771422	88.65813674	87.16393445
ENSG00000237130	MRPS6P2	0	0	0	0	0	0
ENSG00000164031	DNAJB14	1.94342975	1.981473664	1.87291038	1.90088643	1.968413334	2.040473263
ENSG00000242121	RN7SL267P	0	0	0	0	0	0
ENSG00000198711	SSBP3-AS1	0.076624841	0.108874606	0.044146368	0.016375135	0.023948859	0.040219512
ENSG00000242123	AC053481.1	0	0	0	0	0	0
ENSG00000237131	AL021397.1	0	0	0	0	0	0
ENSG00000242125	SNHG3	11.29249037	11.17455415	12.81935061	10.28768548	11.04421159	10.76699965
ENSG00000198715	GLMP	1.493912341	1.34183906	1.310715089	1.692673184	1.414981008	1.284552137
ENSG00000164038	SLC9B2	0.627245438	0.398457191	0.459728415	0.496292636	0.516102655	0.509007728
ENSG00000164039	BDH2	2.290668103	2.184012926	2.395853907	2.454783428	2.21714471	2.096626242
ENSG00000100151	PICK1	4.491143707	4.435249865	3.908659801	4.900106262	4.47208309	4.38449782
ENSG00000100150	DEPDC5	0.937447238	0.965122384	0.99113266	1.027778692	1.003093658	0.87473685
ENSG00000100156	SLC16A8	0	0.068532282	0.016210477	0.072155088	0	0.044305625
ENSG00000171634	BPTF	4.020499586	3.748874164	3.818562396	4.216365288	3.912167901	4.109573964
ENSG00000100154	TTC28	4.489150103	4.412120352	4.617509843	4.902873205	5.08367627	4.980945457
ENSG00000120068	HOXB8	0.078645473	0.186236614	0.213959277	0.182083363	0.389052122	0.137630158
ENSG00000230773	AC092650.1	0	0	0	0.014750551	0.043123885	0
ENSG00000230772	VN1R108P	0.145376128	0.098364153	0.139566349	0.051769103	0.22706227	0.127151807
ENSG00000243455	RPS18P13	0	0	0	0	0	0
ENSG00000230779	AL161636.2	0	0.044013834	0	0	0	0
ENSG00000243453	COX7BP1	0	0.167216493	0.158251461	0.176099816	0.257548385	0
ENSG00000125743	SNRPD2	12.77185949	31.90640913	26.37324435	28.87990638	31.63147217	13.44821084
ENSG00000125741	OPA3	6.123322498	6.119743869	6.102868764	6.761397327	6.016948313	6.160106549
ENSG00000125740	FOSB	8.466533653	7.771403591	6.659990929	6.440968445	3.870747021	1.960122864
ENSG00000125746	EML2	0.218269931	0.279048235	0.266725329	0.269582848	0.296688963	0.256698522
ENSG00000125744	RTN2	0.996405063	1.08175511	1.346044447	1.194721313	1.122158712	1.277286059
ENSG00000203546	AL139353.1	0.033142974	0.075691163	0.063652762	0.044278779	0	0.108754445
ENSG00000251867	AC009812.1	0.417741223	0.539541013	0.182310465	0.48693428	0.415264564	0.249190426
ENSG00000167608	TMC4	0	0.032779899	0.023261058	0.025884551	0.075687423	0.063586478
ENSG00000124299	PEPD	15.63087798	18.16100255	18.2864399	16.48796682	17.02019318	16.90347506
ENSG00000167600	CYP2S1	0	0.017648562	0.041735145	0	0.01358448	0
ENSG00000167601	AXL	54.45142238	61.17039792	59.66744116	53.35428061	57.65445852	58.72724986
ENSG00000167604	NFKBID	0.682787941	0.800997818	0.661587621	0.716213169	0.684982555	0.608360527
ENSG00000247516	MIR4458HG	0.417253284	0.469643661	0.539013713	0.470179861	0.509596136	0.408217686
ENSG00000256079	FAM133GP	0.061125728	0	0	0	0	0
ENSG00000256072	AC078889.1	0	0	0	0	0	0
ENSG00000256073	URB1-AS1	5.323320399	6.482902691	5.715195929	5.326371991	4.611555899	6.922955331
ENSG00000256070	AC016956.1	0	0	0	0	0	0
ENSG00000256071	AC084291.1	0	0	0	0	0	0
ENSG00000256077	LINC02442	0	0	0	0	0	0
ENSG00000256075	AC008033.1	0.069226728	0	0.033230083	0	0	0
ENSG00000243988	RPS24P17	0	0	0	0	0	0
ENSG00000243989	ACY1	3.749880708	3.932446301	3.688432222	3.579578849	3.931294158	3.762151186
ENSG00000243980	RN7SL702P	0	0	0	0	0	0
ENSG00000243981	AC064862.6	0	0	0	0	0	0
ENSG00000243986	ENO1P3	0	0	0	0	0	0
ENSG00000172673	THEMIS	0	0	0	0	0	0
ENSG00000178457	LINC00314	0	0	0	0	0	0
ENSG00000042832	TG	0.008211105	0	0.010510611	0.002924012	0	0
ENSG00000096717	SIRT1	5.106652454	4.643843555	5.046957583	2.51167368	1.79444474	2.13468643
ENSG00000216718	AL024509.2	0	0	0	0	0	0
ENSG00000216713	MTND4P13	0	0	0	0	0	0
ENSG00000178458	H3P16	281.8993098	269.2059246	272.2604699	278.0160353	274.9824851	277.8946544
ENSG00000216710	COX6A1P3	0	0	0	0	0	0
ENSG00000227649	MTND6P32	0	0	0	0	0	0
ENSG00000228610	PDCL2P1	0	0	0	0	0	0
ENSG00000175658	DRD5P2	0	0	0	0	0	0
ENSG00000046647	GEMIN8	1.631417311	1.496067929	1.651315741	1.564743896	1.704123535	1.509084199
ENSG00000237205	RPL7P34	0	0	0	0	0	0
ENSG00000237206	IMPDH1P4	0	0	0	0.028010662	0	0
[truncated: 48,869 more rows]
